# Supplementary material for: Tetra­aqua­bis­[4-(pyrazin-2-ylsulfanylmeth­yl)benzoato]manganese(II) dihydrate
Source: Acta Crystallogr Sect E Struct Rep Online. 2010 Nov 6;66(Pt 12):m1526. doi: 10.1107/S160053681004506X (PMC3011441; doi:10.1107/S160053681004506X)
Supplement: Supplementary file 1 [file e-66-m1526-sup1.cif]

##############################################################################
###                                                                        ###
###        Electronic paper (Acta Crystallographica Section E)             ###
###                                                                        ###
##############################################################################
#                                                                            #
# This CIF contains the data in a paper accepted for publication in Acta     #
# Crystallographica Section E. It conforms to the requirements of Notes      #
# for Authors for Section E, and has been peer reviewed under the auspices   #
# of the IUCr Commission on Journals.                                        #
#                                                                            #
# Full details of the Crystallographic Information File format               #
# are given in the paper "The Crystallographic Information File (CIF):       #
# a New Standard Archive File for Crystallography" by S. R. Hall, F. H.      #
# Allen and I. D. Brown [Acta Cryst. (1991), A47, 655-685].                  #
#                                                                            #
# The current version of the core CIF dictionary is obtainable from          #
# ftp://ftp.iucr.org/pub/cif_core.dic. The current version number is 2.4.    #
#                                                                            #
# Software is freely available for graphical display of the structure(s) in  #
# this CIF.  For information consult the CIF home page http://www.iucr.org/  #
# cif/home.html                                                              #
#                                                                            #
# This file may be used for bona fide research purposes within the           #
# scientific community so long as proper attribution is given to the journal # 
# article from which it was obtained.                                        #
#                                                                            #
##############################################################################
                                             
data_I
_audit_creation_method     SHELXL-97
_chemical_name_systematic
;
Tetraaquabis[4-(pyrazin-2-ylsulfanylmethyl)benzoato]manganese(II) dihydrate
;
_chemical_name_common     ?
_chemical_formula_moiety     'C24 H26 Mn N4 O8 S2, 2(H2 O)'
_chemical_formula_sum     'C24 H30 Mn N4 O10 S2'
_chemical_formula_iupac     '[Mn (C12 H9 N2 O2 S)2 (H2 O)4], 2H2 O'
_chemical_formula_weight     653.41
_chemical_melting_point     ?
_symmetry_cell_setting     monoclinic
_symmetry_space_group_name_H-M     'P 21/c'
_symmetry_space_group_name_Hall     '-P 2ybc'
loop_
    _symmetry_equiv_pos_as_xyz
    'x, y, z'
    '-x, y+1/2, -z+1/2'
    '-x, -y, -z'
    'x, -y-1/2, z-1/2'
_cell_length_a     16.587(3)
_cell_length_b     7.8928(16)
_cell_length_c     10.986(2)
_cell_angle_alpha     90.00
_cell_angle_beta     94.38(3)
_cell_angle_gamma     90.00
_cell_volume     1434.1(5)
_cell_formula_units_Z     2
_cell_measurement_reflns_used     786
_cell_measurement_theta_min     1.8597
_cell_measurement_theta_max     27.8764
_cell_measurement_temperature     296(2)
_exptl_crystal_description     Prism
_exptl_crystal_colour     colourless
_exptl_crystal_size_max     0.2
_exptl_crystal_size_mid     0.15
_exptl_crystal_size_min     0.14
_exptl_crystal_density_diffrn     1.513
_exptl_crystal_density_meas     ?
_exptl_crystal_density_method     'not measured'
_exptl_crystal_F_000     677.8
_exptl_absorpt_coefficient_mu     0.666
_exptl_absorpt_correction_type     multi-scan
_exptl_absorpt_process_details     '(SADABS; Bruker, 2005)'
_exptl_absorpt_correction_T_min     0.865
_exptl_absorpt_correction_T_max     0.925
_exptl_special_details
;
;
_diffrn_ambient_temperature     296(2)
_diffrn_radiation_type     MoK\a
_diffrn_radiation_wavelength     0.71073
_diffrn_radiation_source     'fine-focus sealed tube'
_diffrn_radiation_monochromator     graphite
_diffrn_measurement_device_type     'Bruker SMART APEXII CCD area-detector'
_diffrn_measurement_method     \w
_diffrn_detector_area_resol_mean     ?
_diffrn_reflns_number     17310
_diffrn_reflns_av_R_equivalents     0.0441
_diffrn_reflns_av_sigmaI/netI     0.0349
_diffrn_reflns_theta_min     2.46
_diffrn_reflns_theta_max     27.90
_diffrn_reflns_theta_full     27.90
_diffrn_measured_fraction_theta_max     0.998
_diffrn_measured_fraction_theta_full     0.998
_diffrn_reflns_limit_h_min     -21
_diffrn_reflns_limit_h_max     21
_diffrn_reflns_limit_k_min     -10
_diffrn_reflns_limit_k_max     10
_diffrn_reflns_limit_l_min     -14
_diffrn_reflns_limit_l_max     14
_diffrn_standards_number     0
_diffrn_standards_interval_count     .
_diffrn_standards_interval_time     .
_diffrn_standards_decay_%     ?
_refine_special_details
;
Refinement of <i>F</i>^2^ against ALL reflections. The weighted <i>R</i>-factor
<i>wR</i> and goodness of fit <i>S</i> are based on <i>F</i>^2^, conventional
<i>R</i>-factors <i>R</i> are based on <i>F</i>, with <i>F</i> set to zero for
negative <i>F</i>^2^. The threshold expression of <i>F</i>^2^ >
\s(<i>F</i>^2^) is used only for calculating <i>R</i>-factors(gt) <i>etc</i>.
and is not relevant to the choice of reflections for refinement.
<i>R</i>-factors based on <i>F</i>^2^ are statistically about twice as large
as those based on <i>F</i>, and <i>R</i>- factors based on ALL data will be
even larger.
;
_reflns_number_total     3425
_reflns_number_gt     3114
_reflns_threshold_expression     I>2\S(I)
_refine_ls_structure_factor_coef     Fsqd
_refine_ls_matrix_type     full
_refine_ls_R_factor_all     0.0724
_refine_ls_R_factor_gt     0.0640
_refine_ls_wR_factor_gt     0.2184
_refine_ls_wR_factor_ref     0.2292
_refine_ls_goodness_of_fit_ref     1.090
_refine_ls_restrained_S_all     1.090
_refine_ls_number_reflns     3425
_refine_ls_number_parameters     188
_refine_ls_number_restraints     0
_refine_ls_hydrogen_treatment     constr
_refine_ls_weighting_scheme     calc
_refine_ls_weighting_details
                 'calc w=1/[\s^2^(Fo^2^)+(0.1555P)^2^] where P=(Fo^2^+2Fc^2^)/3'
_atom_sites_solution_hydrogens     geom
_atom_sites_solution_primary     direct
_atom_sites_solution_secondary     difmap
_refine_ls_shift/su_max     0.004
_refine_ls_shift/su_mean     0.001
_refine_diff_density_max     0.397
_refine_diff_density_min     -0.475
_refine_ls_extinction_method     none
_refine_ls_extinction_coef     ?
loop_
    _atom_type_symbol
    _atom_type_description
    _atom_type_scat_dispersion_real
    _atom_type_scat_dispersion_imag
    _atom_type_scat_source
    'C' 'C' 0.0033 0.0016
                         'International Tables Vol C Tables 4.2.6.8 and 6.1.1.4'
    'H' 'H' 0.0000 0.0000
                         'International Tables Vol C Tables 4.2.6.8 and 6.1.1.4'
    'N' 'N' 0.0061 0.0033
                         'International Tables Vol C Tables 4.2.6.8 and 6.1.1.4'
    'O' 'O' 0.0106 0.0060
                         'International Tables Vol C Tables 4.2.6.8 and 6.1.1.4'
    'S' 'S' 0.1246 0.1234
                         'International Tables Vol C Tables 4.2.6.8 and 6.1.1.4'
    'Mn' 'Mn' 0.3368 0.7283
                         'International Tables Vol C Tables 4.2.6.8 and 6.1.1.4'
_computing_data_collection     'APEX2 (Bruker, 2005)'
_computing_cell_refinement     'SAINT (Bruker, 2005)'
_computing_data_reduction     'SAINT (Bruker, 2005)'
_computing_structure_solution     'SHELXS97 (Sheldrick, 2008)'
_computing_structure_refinement     'SHELXL97 (Sheldrick, 2008)'
_computing_molecular_graphics     'DIAMOND (Brandenburg, 2010)'
_computing_publication_material     'SHELXTL (Sheldrick, 2008)'
loop_
    _atom_site_type_symbol
    _atom_site_label
    _atom_site_fract_x
    _atom_site_fract_y
    _atom_site_fract_z
    _atom_site_U_iso_or_equiv
    _atom_site_adp_type
    _atom_site_calc_flag
    _atom_site_refinement_flags
    _atom_site_occupancy
    _atom_site_disorder_assembly
    _atom_site_disorder_group
    Mn Mn1 0.0000 0.5000 1.0000 0.0317(3) Uani d S 1 . .
    O O1 0.12369(15) 0.5282(3) 0.9481(2) 0.0418(6) Uani d . 1 . .
    O O2 0.09688(13) 0.6123(3) 0.7547(2) 0.0437(6) Uani d . 1 . .
    O O1W -0.01101(15) 0.7678(3) 0.9589(3) 0.0536(7) Uani d . 1 . .
    H H1WA 0.0092 0.8455 0.9892 0.064 Uiso d R 1 . .
    H H1WB -0.0570 0.8395 0.9705 0.064 Uiso d R 1 . .
    O O2W 0.04302(15) 0.5499(4) 1.1920(2) 0.0467(6) Uani d . 1 . .
    H H2WA 0.0503 0.6493 1.2206 0.056 Uiso d R 1 . .
    H H2WB 0.0076 0.4952 1.2278 0.056 Uiso d R 1 . .
    O O3W 0.88036(15) 0.0223(3) 0.9768(2) 0.0457(6) Uani d . 1 . .
    H H3WA 0.8772 0.0607 0.9010 0.055 Uiso d R 1 . .
    H H3WB 0.8305 -0.0081 1.0013 0.055 Uiso d R 1 . .
    N N2 0.65704(18) 0.7072(4) 0.7820(3) 0.0464(7) Uani d . 1 . .
    N N1 0.74665(19) 0.5955(5) 0.5930(3) 0.0536(8) Uani d . 1 . .
    C C1 0.14473(17) 0.5842(4) 0.8483(3) 0.0336(6) Uani d . 1 . .
    C C2 0.23309(18) 0.6181(4) 0.8372(3) 0.0332(7) Uani d . 1 . .
    C C3 0.25917(19) 0.7072(4) 0.7380(3) 0.0394(7) Uani d . 1 . .
    H H3 0.2217 0.7511 0.6789 0.047 Uiso calc R 1 . .
    C C4 0.3410(2) 0.7298(5) 0.7279(3) 0.0442(8) Uani d . 1 . .
    H H4 0.3580 0.7901 0.6618 0.053 Uiso calc R 1 . .
    C C5 0.39827(19) 0.6651(4) 0.8138(3) 0.0370(7) Uani d . 1 . .
    C C6 0.3719(2) 0.5780(5) 0.9120(3) 0.0405(7) Uani d . 1 . .
    H H6 0.4095 0.5339 0.9707 0.049 Uiso calc R 1 . .
    C C7 0.2902(2) 0.5554(5) 0.9244(3) 0.0391(7) Uani d . 1 . .
    H H7 0.2734 0.4977 0.9918 0.047 Uiso calc R 1 . .
    C C8 0.4882(2) 0.6883(5) 0.8047(3) 0.0468(8) Uani d . 1 . .
    H H8A 0.5174 0.6071 0.8575 0.056 Uiso calc R 1 . .
    H H8B 0.5037 0.8011 0.8327 0.056 Uiso calc R 1 . .
    C C9 0.6222(2) 0.6573(4) 0.6757(3) 0.0402(7) Uani d . 1 . .
    C C10 0.6666(2) 0.6013(5) 0.5810(3) 0.0480(9) Uani d . 1 . .
    H H10 0.6396 0.5672 0.5079 0.058 Uiso calc R 1 . .
    C C11 0.7822(2) 0.6467(5) 0.6995(4) 0.0517(9) Uani d . 1 . .
    H H11 0.8383 0.6443 0.7114 0.062 Uiso calc R 1 . .
    C C12 0.7382(2) 0.7028(5) 0.7917(4) 0.0505(9) Uani d . 1 . .
    H H12 0.7655 0.7393 0.8641 0.061 Uiso calc R 1 . .
    S S1 0.51581(5) 0.66040(14) 0.65082(8) 0.0518(4) Uani d P 0.997(4) . .
loop_
    _atom_site_aniso_label
    _atom_site_aniso_U_11
    _atom_site_aniso_U_22
    _atom_site_aniso_U_33
    _atom_site_aniso_U_12
    _atom_site_aniso_U_13
    _atom_site_aniso_U_23
    Mn1 0.0279(4) 0.0358(4) 0.0321(4) -0.0018(2) 0.0060(3) -0.0009(2)
    O1 0.0301(12) 0.0581(15) 0.0384(13) -0.0014(10) 0.0103(10) 0.0082(10)
    O2 0.0294(12) 0.0636(16) 0.0384(13) 0.0005(10) 0.0038(9) 0.0079(10)
    O1W 0.0436(15) 0.0378(13) 0.0800(19) 0.0037(10) 0.0090(13) 0.0015(13)
    O2W 0.0422(14) 0.0602(15) 0.0383(13) -0.0095(12) 0.0065(10) -0.0062(11)
    O3W 0.0342(13) 0.0539(15) 0.0504(16) -0.0006(10) 0.0127(11) 0.0088(10)
    N2 0.0366(16) 0.0584(19) 0.0453(16) -0.0020(13) 0.0107(12) 0.0020(13)
    N1 0.0378(17) 0.070(2) 0.055(2) 0.0088(15) 0.0144(14) 0.0003(16)
    C1 0.0256(14) 0.0343(16) 0.0417(17) 0.0015(11) 0.0075(12) 0.0022(12)
    C2 0.0283(15) 0.0394(16) 0.0325(15) 0.0005(12) 0.0061(11) -0.0008(12)
    C3 0.0289(15) 0.0491(19) 0.0405(18) -0.0021(13) 0.0052(12) 0.0116(14)
    C4 0.0317(17) 0.058(2) 0.0437(19) -0.0041(14) 0.0091(13) 0.0167(15)
    C5 0.0275(15) 0.0464(17) 0.0377(16) -0.0029(12) 0.0056(12) -0.0005(13)
    C6 0.0357(17) 0.051(2) 0.0347(16) 0.0029(14) 0.0036(13) 0.0043(13)
    C7 0.0365(17) 0.0490(18) 0.0326(16) -0.0031(14) 0.0089(13) 0.0042(13)
    C8 0.0324(17) 0.069(2) 0.0404(19) -0.0048(15) 0.0079(14) -0.0002(16)
    C9 0.0343(17) 0.0464(18) 0.0411(18) 0.0000(13) 0.0101(13) 0.0034(13)
    C10 0.0401(19) 0.064(2) 0.0406(19) 0.0021(16) 0.0089(15) -0.0023(16)
    C11 0.0275(17) 0.071(3) 0.057(2) 0.0069(15) 0.0097(15) 0.0095(18)
    C12 0.0387(19) 0.066(2) 0.047(2) -0.0053(16) 0.0020(15) 0.0031(17)
    S1 0.0299(5) 0.0853(8) 0.0409(6) 0.0005(4) 0.0080(4) -0.0027(4)
_geom_special_details
;
All e.s.d.'s (except the e.s.d. in the dihedral angle between two l.s. planes)
are estimated using the full covariance matrix. The cell e.s.d.'s are taken
into account individually in the estimation of e.s.d.'s in distances, angles
and torsion angles; correlations between e.s.d.'s in cell parameters are only
used when they are defined by crystal symmetry. An approximate (isotropic)
treatment of cell e.s.d.'s is used for estimating e.s.d.'s involving l.s.
planes.
;
loop_
    _geom_bond_atom_site_label_1
    _geom_bond_atom_site_label_2
    _geom_bond_site_symmetry_2
    _geom_bond_distance
    _geom_bond_publ_flag
    Mn1 O1W . 2.166(3) n
    Mn1 O1W 3_567 2.166(3) n
    Mn1 O1 . 2.182(2) n
    Mn1 O1 3_567 2.182(2) n
    Mn1 O2W 3_567 2.210(2) n
    Mn1 O2W . 2.210(2) n
    O1 C1 . 1.257(4) ?
    O2 C1 . 1.269(4) ?
    O1W H1WA . 0.7630 ?
    O1W H1WB . 0.9660 ?
    O2W H2WA . 0.8502 ?
    O2W H2WB . 0.8498 ?
    O3W H3WA . 0.8845 ?
    O3W H3WB . 0.9213 ?
    N2 C9 . 1.323(5) ?
    N2 C12 . 1.343(4) ?
    N1 C10 . 1.324(4) ?
    N1 C11 . 1.333(5) ?
    C1 C2 . 1.504(4) ?
    C2 C7 . 1.385(4) ?
    C2 C3 . 1.394(4) ?
    C3 C4 . 1.382(4) ?
    C3 H3 . 0.9300 ?
    C4 C5 . 1.385(5) ?
    C4 H4 . 0.9300 ?
    C5 C6 . 1.378(4) ?
    C5 C8 . 1.513(4) ?
    C6 C7 . 1.384(5) ?
    C6 H6 . 0.9300 ?
    C7 H7 . 0.9300 ?
    C8 S1 . 1.798(4) ?
    C8 H8A . 0.9700 ?
    C8 H8B . 0.9700 ?
    C9 C10 . 1.391(5) ?
    C9 S1 . 1.766(3) ?
    C10 H10 . 0.9300 ?
    C11 C12 . 1.367(5) ?
    C11 H11 . 0.9300 ?
    C12 H12 . 0.9300 ?
loop_
    _geom_angle_atom_site_label_1
    _geom_angle_atom_site_label_2
    _geom_angle_atom_site_label_3
    _geom_angle_site_symmetry_1
    _geom_angle_site_symmetry_3
    _geom_angle
    _geom_angle_publ_flag
    O1W Mn1 O1W . 3_567 180.0 n
    O1W Mn1 O1 . . 84.97(9) ?
    O1W Mn1 O1 3_567 . 95.03(9) ?
    O1W Mn1 O1 . 3_567 95.03(9) ?
    O1W Mn1 O1 3_567 3_567 84.97(9) ?
    O1 Mn1 O1 . 3_567 180.00(4) n
    O1W Mn1 O2W . 3_567 87.65(11) ?
    O1W Mn1 O2W 3_567 3_567 92.35(11) ?
    O1 Mn1 O2W . 3_567 90.59(9) ?
    O1 Mn1 O2W 3_567 3_567 89.41(9) ?
    O1W Mn1 O2W . . 92.35(11) n
    O1W Mn1 O2W 3_567 . 87.65(11) ?
    O1 Mn1 O2W . . 89.41(9) ?
    O1 Mn1 O2W 3_567 . 90.59(9) ?
    O2W Mn1 O2W 3_567 . 180.0000(10)
                                   n
    C1 O1 Mn1 . . 126.4(2) ?
    Mn1 O1W H1WA . . 131.8 ?
    Mn1 O1W H1WB . . 126.8 ?
    H1WA O1W H1WB . . 78.3 ?
    Mn1 O2W H2WA . . 122.9 ?
    Mn1 O2W H2WB . . 99.6 ?
    H2WA O2W H2WB . . 112.5 ?
    H3WA O3W H3WB . . 112.0 ?
    C9 N2 C12 . . 115.5(3) ?
    C10 N1 C11 . . 116.7(3) ?
    O1 C1 O2 . . 124.8(3) ?
    O1 C1 C2 . . 118.1(3) ?
    O2 C1 C2 . . 117.2(3) ?
    C7 C2 C3 . . 119.0(3) ?
    C7 C2 C1 . . 120.0(3) ?
    C3 C2 C1 . . 121.0(3) ?
    C4 C3 C2 . . 119.6(3) ?
    C4 C3 H3 . . 120.2 ?
    C2 C3 H3 . . 120.2 ?
    C3 C4 C5 . . 121.6(3) ?
    C3 C4 H4 . . 119.2 ?
    C5 C4 H4 . . 119.2 ?
    C6 C5 C4 . . 118.4(3) ?
    C6 C5 C8 . . 119.1(3) ?
    C4 C5 C8 . . 122.5(3) ?
    C5 C6 C7 . . 120.9(3) ?
    C5 C6 H6 . . 119.5 ?
    C7 C6 H6 . . 119.5 ?
    C6 C7 C2 . . 120.6(3) ?
    C6 C7 H7 . . 119.7 ?
    C2 C7 H7 . . 119.7 ?
    C5 C8 S1 . . 111.8(2) ?
    C5 C8 H8A . . 109.3 ?
    S1 C8 H8A . . 109.3 ?
    C5 C8 H8B . . 109.3 ?
    S1 C8 H8B . . 109.3 ?
    H8A C8 H8B . . 107.9 ?
    N2 C9 C10 . . 122.3(3) ?
    N2 C9 S1 . . 119.7(3) ?
    C10 C9 S1 . . 118.0(3) ?
    N1 C10 C9 . . 121.4(3) ?
    N1 C10 H10 . . 119.3 ?
    C9 C10 H10 . . 119.3 ?
    N1 C11 C12 . . 121.6(3) ?
    N1 C11 H11 . . 119.2 ?
    C12 C11 H11 . . 119.2 ?
    N2 C12 C11 . . 122.6(4) ?
    N2 C12 H12 . . 118.7 ?
    C11 C12 H12 . . 118.7 ?
    C9 S1 C8 . . 100.38(16) ?
loop_
    _geom_torsion_atom_site_label_1
    _geom_torsion_atom_site_label_2
    _geom_torsion_atom_site_label_3
    _geom_torsion_atom_site_label_4
    _geom_torsion_site_symmetry_1
    _geom_torsion_site_symmetry_2
    _geom_torsion_site_symmetry_3
    _geom_torsion_site_symmetry_4
    _geom_torsion
    _geom_torsion_publ_flag
    O1W Mn1 O1 C1 . . . . -56.0(3) ?
    O1W Mn1 O1 C1 3_567 . . . 124.0(3) ?
    O2W Mn1 O1 C1 3_567 . . . 31.6(3) ?
    O2W Mn1 O1 C1 . . . . -148.4(3) ?
    Mn1 O1 C1 O2 . . . . -10.1(5) ?
    Mn1 O1 C1 C2 . . . . 171.00(19) ?
    O1 C1 C2 C7 . . . . 13.5(4) ?
    O2 C1 C2 C7 . . . . -165.5(3) ?
    O1 C1 C2 C3 . . . . -168.7(3) ?
    O2 C1 C2 C3 . . . . 12.3(5) ?
    C7 C2 C3 C4 . . . . 0.6(5) ?
    C1 C2 C3 C4 . . . . -177.2(3) ?
    C2 C3 C4 C5 . . . . 0.4(6) ?
    C3 C4 C5 C6 . . . . -0.8(6) ?
    C3 C4 C5 C8 . . . . -180.0(3) ?
    C4 C5 C6 C7 . . . . 0.2(5) ?
    C8 C5 C6 C7 . . . . 179.4(3) ?
    C5 C6 C7 C2 . . . . 0.9(5) ?
    C3 C2 C7 C6 . . . . -1.2(5) ?
    C1 C2 C7 C6 . . . . 176.6(3) ?
    C6 C5 C8 S1 . . . . 139.1(3) ?
    C4 C5 C8 S1 . . . . -41.8(4) ?
    C12 N2 C9 C10 . . . . 1.1(5) ?
    C12 N2 C9 S1 . . . . -179.0(3) ?
    C11 N1 C10 C9 . . . . -0.4(6) ?
    N2 C9 C10 N1 . . . . -0.1(6) ?
    S1 C9 C10 N1 . . . . 180.0(3) ?
    C10 N1 C11 C12 . . . . -0.1(6) ?
    C9 N2 C12 C11 . . . . -1.6(6) ?
    N1 C11 C12 N2 . . . . 1.2(7) ?
    N2 C9 S1 C8 . . . . -13.5(3) ?
    C10 C9 S1 C8 . . . . 166.4(3) ?
    C5 C8 S1 C9 . . . . -170.0(3) ?
loop_
    _geom_hbond_atom_site_label_D
    _geom_hbond_atom_site_label_H
    _geom_hbond_atom_site_label_A
    _geom_hbond_site_symmetry_A
    _geom_hbond_distance_DH
    _geom_hbond_distance_HA
    _geom_hbond_distance_DA
    _geom_hbond_angle_DHA
    O1W H1WA O3W 3_667 0.76 2.12 2.776(4) 145.0
    O1W H1WB O3W 1_465 0.97 1.78 2.716(3) 161.5
    O2W H2WA O2 4_576 0.85 2.06 2.878(4) 162.2
    O2W H2WB O2 3_567 0.85 1.95 2.752(3) 156.5
    O3W H3WA O2 2_646 0.88 1.84 2.696(4) 161.8
    O3W H3WB N1 4_566 0.92 1.91 2.801(4) 162.9
data_global
_journal_date_recd_electronic     2010-10-27
_journal_date_accepted     2010-11-03
_journal_name_full     'Acta Crystallographica, Section E'
_journal_year     2010
_journal_volume     66
_journal_issue     12
_journal_page_first     m1526
_journal_page_last     m1526
_journal_paper_category     QM
_journal_coeditor_code     PK2282
_publ_contact_author_name     'Fu-An Li'
_publ_contact_author_address
;
College of Chemistry and Chemical Engineering
Pingdingshan University
Pingdingshan
Henan
People's Republic of China
;
_publ_contact_author_email     'lifuanpds@163.com'
_publ_contact_author_fax     ?
_publ_contact_author_phone     ?
_publ_section_title
;
Tetraaquabis[4-(pyrazin-2-ylsulfanylmethyl)benzoato]manganese(II) dihydrate
;
loop_
    _publ_author_name
    _publ_author_footnote
    _publ_author_address
    'Li, Fu-An' .
;
College of Chemistry and Chemical Engineering, Pingdingshan University,
Pingdingshan 467000, Henan, People's Republic of China
;
