# Supplementary material for: Tetra­aqua­bis­[4-(pyrazin-2-ylsulfanylmeth­yl)benzoato]manganese(II) dihydrate
Source: Acta Crystallogr Sect E Struct Rep Online. 2010 Nov 6;66(Pt 12):m1526. doi: 10.1107/S160053681004506X (PMC3011441; doi:10.1107/S160053681004506X)
Supplement: Supplementary file 2 [file e-66-m1526-Isup2.hkl]

# 
# h,k,l, Fc-squared, Fo-squared, sigma(Fo-squared) and status flag 
# 
data_I
_shelx_title ' LJB2 in P2(1)/c' 
_shelx_refln_list_code          4 
_shelx_F_calc_maximum      191.92 
_exptl_crystal_F_000       678.00 
_reflns_d_resolution_high  0.7596 
 
loop_ 
 _symmetry_equiv_pos_as_xyz 
 'x, y, z' 
 '-x, y+1/2, -z+1/2' 
 '-x, -y, -z' 
 'x, -y-1/2, z-1/2' 
 
_cell_length_a    16.5875 
_cell_length_b     7.8928 
_cell_length_c    10.9858 
_cell_angle_alpha  90.000 
_cell_angle_beta   94.384 
_cell_angle_gamma  90.000 
 
_shelx_F_squared_multiplier     1.000 
 
loop_ 
 _refln_index_h 
 _refln_index_k 
 _refln_index_l 
 _refln_F_squared_calc 
 _refln_F_squared_meas 
 _refln_F_squared_sigma 
 _refln_observed_status 
   2   0   0     1884.27     1777.52      8.78 o 
   3   0   0     3714.71     3500.85     33.69 o 
   4   0   0     5201.60     4742.60     20.10 o 
   5   0   0     1075.85     1123.05     13.37 o 
   6   0   0     4613.48     4273.23     25.51 o 
   7   0   0       86.68      141.71      6.33 o 
   9   0   0     1271.92     1237.32     54.19 o 
  10   0   0      825.66      708.92     23.54 o 
  11   0   0        1.50        6.48      3.99 o 
  12   0   0      971.08     1004.60     24.93 o 
  13   0   0       57.84       94.50     18.32 o 
  14   0   0      178.72      208.49     27.74 o 
  15   0   0      503.80      463.41     39.81 o 
  16   0   0      175.91      254.01     21.39 o 
  17   0   0      144.61      162.47     25.26 o 
  18   0   0      303.63      336.00     25.35 o 
  19   0   0      125.77       94.07     24.88 o 
  20   0   0       52.44       65.40     18.46 o 
  21   0   0      231.14      197.02     64.47 o 
   1   1   0       36.81       48.46      1.41 o 
   2   1   0     1585.70     1625.78      5.82 o 
   3   1   0     1310.42     1337.16      6.23 o 
   4   1   0      146.54      169.11      3.23 o 
   5   1   0      347.50      307.34      4.58 o 
   6   1   0       90.05       77.03      4.26 o 
   7   1   0     1869.58     1795.43     12.94 o 
   8   1   0      474.13      435.13     14.40 o 
   9   1   0      820.70      877.72     15.25 o 
  10   1   0      164.46      146.30      8.28 o 
  11   1   0      115.14       97.19      9.07 o 
  12   1   0       28.78       34.57      6.23 o 
  13   1   0      222.60      251.13     12.23 o 
  14   1   0      120.72      110.52     10.27 o 
  15   1   0      257.12      286.49     13.50 o 
  16   1   0        3.25       10.60      2.82 o 
  17   1   0      266.55      269.90     12.89 o 
  18   1   0       88.13       92.06     14.37 o 
  19   1   0      272.36      310.27     26.90 o 
  20   1   0        1.55        9.28      5.11 o 
  21   1   0       28.68       30.43      8.19 o 
   0   2   0      385.71      349.64      4.70 o 
   1   2   0    17393.43    15869.37    148.96 o 
   2   2   0      615.98      566.36      5.37 o 
   3   2   0        4.97        5.74      1.60 o 
   4   2   0     2267.10     2256.37     11.74 o 
   5   2   0       10.06        6.75      1.81 o 
   6   2   0       47.20       69.70      5.73 o 
   7   2   0     5539.78     5571.65     31.42 o 
   8   2   0      234.13      226.71      9.58 o 
   9   2   0      978.31      935.30     13.42 o 
  10   2   0      341.31      373.96     10.02 o 
  11   2   0       30.28       24.17      3.84 o 
  12   2   0      686.07      722.24     14.57 o 
  13   2   0      216.33      214.04     12.06 o 
  14   2   0       96.60       96.13      9.99 o 
  15   2   0       11.12       13.41      4.80 o 
  16   2   0      467.91      464.02     13.47 o 
  17   2   0      373.34      402.44     14.98 o 
  18   2   0       71.23       73.44     14.60 o 
  19   2   0       43.25       34.36      8.85 o 
  20   2   0       14.10       11.24      5.19 o 
  21   2   0       55.98       57.95     14.91 o 
   1   3   0     1074.08     1075.96      6.88 o 
   2   3   0     3061.23     2912.92     15.56 o 
   3   3   0     2838.84     2710.65     14.21 o 
   4   3   0      487.36      480.20      6.09 o 
   5   3   0       29.78       30.68      3.87 o 
   6   3   0       27.56       21.23      2.77 o 
   7   3   0      155.34      150.55      6.48 o 
   8   3   0      456.55      464.64     10.86 o 
   9   3   0       62.65       71.12      7.52 o 
  10   3   0      185.49      198.84     10.20 o 
  11   3   0      540.62      550.71     13.48 o 
  12   3   0       48.66       48.06      8.87 o 
  13   3   0      220.26      225.24     12.33 o 
  14   3   0      233.79      252.07     14.42 o 
  15   3   0        7.43       10.52      4.09 o 
  16   3   0       30.63       14.87      4.74 o 
  17   3   0        2.90       11.34      6.02 o 
  18   3   0       16.04       14.78      6.58 o 
  19   3   0       12.74       12.74      5.59 o 
  20   3   0        2.35       13.44      5.48 o 
   0   4   0      259.60      212.19      6.47 o 
   1   4   0     4733.68     4657.63     28.71 o 
   2   4   0     1147.86     1263.46     12.20 o 
   3   4   0     3319.95     3291.69     24.25 o 
   4   4   0      256.95      219.11      5.87 o 
   5   4   0      721.07      616.65      7.56 o 
   6   4   0     1629.37     1661.21     13.55 o 
   7   4   0     3782.93     3885.11     44.28 o 
   8   4   0      373.92      367.86     10.83 o 
   9   4   0     1347.57     1367.73     21.53 o 
  10   4   0       97.10      100.68     12.76 o 
  11   4   0      659.23      623.96     12.20 o 
  12   4   0       50.99       41.14      7.04 o 
  13   4   0       21.41       13.85      3.77 o 
  14   4   0      213.12      256.23     17.49 o 
  15   4   0      643.63      677.23     33.07 o 
  16   4   0      331.46      348.79     28.05 o 
  17   4   0      340.86      413.26     30.69 o 
  18   4   0      115.26       95.81     13.86 o 
  19   4   0       18.51       17.53      5.88 o 
  20   4   0       45.25       43.29     10.11 o 
   1   5   0      849.54      838.76     10.61 o 
   2   5   0       35.02       25.99      4.48 o 
   3   5   0      214.81      197.62      7.81 o 
   4   5   0        8.38       14.32      2.85 o 
   5   5   0       50.80       65.12      6.60 o 
   6   5   0      165.93      156.31      7.45 o 
   7   5   0       67.56       77.54      7.20 o 
   8   5   0       86.63       73.28      5.76 o 
   9   5   0      387.16      364.84     14.88 o 
  10   5   0       43.24       31.19      6.87 o 
  11   5   0      255.22      278.93     13.13 o 
  12   5   0      132.17      134.90     11.67 o 
  13   5   0      136.73      139.95     13.06 o 
  14   5   0      203.27      207.70     24.13 o 
  15   5   0        2.09       15.95      6.28 o 
  16   5   0      144.26      176.44     32.18 o 
  17   5   0       28.66       17.01      7.54 o 
  18   5   0       97.01      121.98     22.83 o 
  19   5   0       44.98       39.06     11.29 o 
   0   6   0      403.15      415.85     27.09 o 
   1   6   0        7.85        6.72      3.41 o 
   2   6   0     1185.97     1194.67     21.13 o 
   3   6   0       75.78       71.56      8.61 o 
   4   6   0      362.56      391.29     11.51 o 
   5   6   0       60.34       74.97      7.75 o 
   6   6   0      208.06      211.74     20.01 o 
   7   6   0       11.72       14.07      4.90 o 
   8   6   0      483.70      486.71     13.73 o 
   9   6   0        3.81       10.86      3.41 o 
  10   6   0      820.46      832.19     32.59 o 
  11   6   0        3.09        7.39      3.76 o 
  12   6   0       29.71       37.73      6.86 o 
  13   6   0       29.79       17.78      7.84 o 
  14   6   0       39.71       41.53     10.82 o 
  15   6   0       96.80       70.07     11.75 o 
  16   6   0      124.20       99.64     22.74 o 
  17   6   0      102.24       69.33     18.83 o 
   1   7   0        5.52       16.15      6.64 o 
   2   7   0       11.37       16.57      6.04 o 
   3   7   0       12.94       10.21      2.93 o 
   4   7   0       45.68       51.10      6.25 o 
   5   7   0        2.57       12.92      4.60 o 
   6   7   0       13.18       16.20      4.02 o 
   7   7   0        0.68       14.19      6.23 o 
   8   7   0      161.40      175.23     13.79 o 
   9   7   0        0.05        8.74      3.45 o 
  10   7   0       67.14       46.40      9.05 o 
  11   7   0       15.83       16.62      5.92 o 
  12   7   0       13.09       22.05      7.44 o 
  13   7   0        3.34       11.92      6.08 o 
  14   7   0       43.26       39.78      7.72 o 
  15   7   0       48.90       38.77     10.54 o 
  16   7   0        3.51       10.33      5.58 o 
   0   8   0       56.53       67.17     23.06 o 
   1   8   0      376.43      411.55     23.17 o 
   2   8   0       99.40       93.06     14.60 o 
   3   8   0       79.78       73.85     14.03 o 
   4   8   0       98.18       92.48     10.50 o 
   5   8   0      181.85      200.17     14.02 o 
   6   8   0       53.53       30.63     10.25 o 
   7   8   0       60.55       67.03     12.24 o 
   8   8   0       71.44       93.75     19.62 o 
   9   8   0      475.14      567.07     25.63 o 
  10   8   0      103.07      118.49     20.57 o 
  11   8   0       47.22      116.05     50.71 o 
  12   8   0      101.47       60.29     16.82 o 
  13   8   0       95.55       94.39     19.93 o 
   1   9   0        1.75       11.48      6.70 o 
   2   9   0        2.60       10.88      6.08 o 
   3   9   0        0.35       14.47      4.97 o 
   4   9   0       16.73       30.44      8.36 o 
   5   9   0        0.08       13.18      3.23 o 
   6   9   0       10.82        7.29      5.00 o 
   7   9   0        6.04       12.74      7.93 o 
   8   9   0       12.62        9.68      6.82 o 
   9   9   0        8.27       19.18      6.25 o 
  10   9   0       24.05       25.29      9.66 o 
   0  10   0       34.94       40.66     13.28 o 
   1  10   0       42.34       26.44      7.76 o 
   2  10   0        0.62       10.07      4.23 o 
   3  10   0       14.80       16.23      7.37 o 
   4  10   0       25.29       24.50      6.29 o 
   5  10   0        7.06        6.10      3.91 o 
 -21   1   1      138.28      114.67     24.26 o 
 -20   1   1       89.12       75.76     21.75 o 
 -19   1   1      132.42      112.48     17.73 o 
 -18   1   1        3.76       10.39      4.38 o 
 -17   1   1      295.71      273.20     17.02 o 
 -16   1   1       29.96       26.12      7.58 o 
 -15   1   1      100.36      130.67     16.99 o 
 -14   1   1      103.34      120.66     13.81 o 
 -13   1   1     1038.02     1095.34     24.90 o 
 -12   1   1       41.86       33.54      3.99 o 
 -11   1   1      343.01      361.85     11.50 o 
 -10   1   1      261.27      314.05      9.03 o 
  -9   1   1     1102.39     1124.01     13.66 o 
  -8   1   1      432.36      410.37      7.15 o 
  -7   1   1    11003.32    11384.96    124.11 o 
  -6   1   1     4075.90     3962.65     17.22 o 
  -5   1   1     8047.99     7870.94     26.23 o 
  -4   1   1      927.19      865.20      5.21 o 
  -3   1   1     1489.08     1382.87      5.68 o 
  -2   1   1        3.54        5.31      1.18 o 
  -1   1   1     1540.05     1487.99      6.43 o 
   0   1   1     2544.73     2460.54      9.83 o 
   1   1   1     5315.06     5148.89     20.25 o 
   2   1   1     4612.06     4453.25     12.33 o 
   3   1   1     5865.58     5754.48     40.93 o 
   4   1   1      136.99      157.98      5.96 o 
   5   1   1      103.96      124.59      3.63 o 
   6   1   1      230.55      212.85      3.99 o 
   7   1   1        4.93        4.96      2.31 o 
   8   1   1      556.54      579.55     15.24 o 
   9   1   1       55.02       68.96      9.18 o 
  10   1   1      862.54      937.87     14.80 o 
  11   1   1      450.20      511.38     14.07 o 
  12   1   1       70.41       83.43      8.97 o 
  13   1   1      419.42      385.33     13.91 o 
  14   1   1     1682.02     1822.18     27.59 o 
  15   1   1       75.39       83.16     10.51 o 
  16   1   1      244.51      291.65     14.69 o 
  17   1   1      104.98      122.95     11.10 o 
  18   1   1      309.22      374.79     14.95 o 
  19   1   1        3.96       14.89      4.18 o 
  20   1   1      100.97       94.39     17.65 o 
  21   1   1       59.47       72.89     16.06 o 
 -21   2   1       92.54       92.69     16.71 o 
 -20   2   1       78.76       74.44     14.84 o 
 -19   2   1       74.73       52.54     13.11 o 
 -18   2   1       42.71       26.91      7.15 o 
 -17   2   1        2.71       10.42      5.35 o 
 -16   2   1      178.91      131.36     13.30 o 
 -15   2   1       52.39       39.36      7.16 o 
 -14   2   1       14.93       18.10      3.63 o 
 -13   2   1      147.22      126.94      7.78 o 
 -12   2   1        0.27        5.78      3.10 o 
 -11   2   1       34.47       40.26      5.99 o 
 -10   2   1       24.55       17.78      2.81 o 
  -9   2   1      744.44      746.03     11.32 o 
  -8   2   1     2844.80     2913.26     32.28 o 
  -7   2   1     1648.62     1839.78     17.73 o 
  -6   2   1        2.65        4.90      1.39 o 
  -5   2   1      665.28      679.67      9.35 o 
  -4   2   1       46.35       38.74      2.78 o 
  -3   2   1     1275.06     1293.49      7.60 o 
  -2   2   1     3368.81     3494.95     12.00 o 
  -1   2   1      130.62      122.98      2.47 o 
   0   2   1    36832.86    33789.52    104.93 o 
   1   2   1    20344.44    18987.34    154.18 o 
   2   2   1        4.28        4.76      1.59 o 
   3   2   1     2193.88     2069.47     13.96 o 
   4   2   1       29.48       32.57      2.53 o 
   5   2   1     2004.42     1947.21     11.85 o 
   6   2   1       89.10      138.52      5.30 o 
   7   2   1     1547.62     1529.10     13.24 o 
   8   2   1     4265.85     4314.48     38.44 o 
   9   2   1      861.16      936.46     15.07 o 
  10   2   1      627.47      544.10     12.65 o 
  11   2   1      266.25      260.82     11.60 o 
  12   2   1     1343.42     1293.26     22.46 o 
  13   2   1       30.22       45.77      7.08 o 
  14   2   1       38.16       34.18      6.04 o 
  15   2   1       74.20       86.55     11.58 o 
  16   2   1        0.97       11.27      3.99 o 
  17   2   1      182.92      193.35     14.37 o 
  18   2   1       74.92       82.79     12.09 o 
  19   2   1       15.18       20.87      7.59 o 
  20   2   1       68.87       55.99     16.11 o 
  21   2   1        3.84       12.41      4.59 o 
 -20   3   1       35.73       31.06      6.51 o 
 -19   3   1        1.99       10.97      4.92 o 
 -18   3   1      228.66      237.27     29.02 o 
 -17   3   1        2.26        7.08      4.89 o 
 -16   3   1      396.83      380.71     21.27 o 
 -15   3   1        8.24       12.84      4.32 o 
 -14   3   1      969.97     1001.02     28.51 o 
 -13   3   1      400.36      379.17     12.37 o 
 -12   3   1      616.83      532.72     13.61 o 
 -11   3   1       14.38        9.32      3.03 o 
 -10   3   1     1434.70     1371.97     20.87 o 
  -9   3   1       23.80       31.91      3.93 o 
  -8   3   1     3272.51     3177.75     22.87 o 
  -7   3   1       77.11       77.61      5.82 o 
  -6   3   1     3848.65     3720.27     22.03 o 
  -5   3   1     1474.35     1468.17     15.74 o 
  -4   3   1     5144.55     4817.42     23.89 o 
  -3   3   1     2290.15     2206.38     12.78 o 
  -2   3   1     5104.90     4805.29     21.30 o 
  -1   3   1       33.79       36.23      2.72 o 
   0   3   1     5406.12     5045.60     20.20 o 
   1   3   1     1894.63     1798.25     13.64 o 
   2   3   1     1419.94     1270.22      8.22 o 
   3   3   1      768.96      660.65      6.41 o 
   4   3   1     2063.15     1943.30     12.54 o 
   5   3   1       37.35       29.03      3.43 o 
   6   3   1     1231.99     1149.74     11.02 o 
   7   3   1     1152.99     1130.37     16.52 o 
   8   3   1      140.37      138.23      9.10 o 
   9   3   1     1065.98      980.06     16.93 o 
  10   3   1      247.45      265.68     11.91 o 
  11   3   1      861.55      832.15     21.87 o 
  12   3   1       72.97       59.13      9.34 o 
  13   3   1      151.84      150.41     13.59 o 
  14   3   1      106.21       95.25     10.74 o 
  15   3   1      526.19      531.55     16.50 o 
  16   3   1       56.77       60.19     11.42 o 
  17   3   1      420.62      431.30     16.99 o 
  18   3   1        0.28        7.45      4.45 o 
  19   3   1      501.24      581.30     39.78 o 
  20   3   1        5.59       13.16      5.33 o 
 -20   4   1        0.38       14.54      6.88 o 
 -19   4   1       87.23       81.95     15.17 o 
 -18   4   1        1.24       10.14      4.82 o 
 -17   4   1        2.53       13.57      4.83 o 
 -16   4   1       49.69       46.02      9.42 o 
 -15   4   1      137.38      121.65     16.79 o 
 -14   4   1       90.00       81.06     11.62 o 
 -13   4   1        5.22        9.27      5.45 o 
 -12   4   1        0.10       11.46      3.52 o 
 -11   4   1       29.32       24.36      3.33 o 
 -10   4   1       37.78       39.72      5.44 o 
  -9   4   1      435.58      424.53      9.00 o 
  -8   4   1        0.33        7.20      2.37 o 
  -7   4   1      479.74      464.09     12.37 o 
  -6   4   1       94.76       95.29      7.69 o 
  -5   4   1       45.47       45.96      4.46 o 
  -4   4   1      151.40      126.65      3.50 o 
  -3   4   1      326.28      330.23      5.75 o 
  -2   4   1      488.94      457.22      5.46 o 
  -1   4   1     3801.53     3812.13     20.47 o 
   0   4   1     2078.98     2239.18     14.35 o 
   1   4   1       66.10       62.44      6.43 o 
   2   4   1      156.74      194.95     10.30 o 
   3   4   1       65.36       52.37      7.40 o 
   4   4   1     2206.47     2260.61     19.11 o 
   5   4   1       96.25       71.96      4.48 o 
   6   4   1       69.30       57.43      4.93 o 
   7   4   1     1176.68     1143.79     18.38 o 
   8   4   1      466.57      477.33     12.86 o 
   9   4   1      267.00      248.27      9.93 o 
  10   4   1        7.00       11.50      3.89 o 
  11   4   1      507.44      514.81     12.35 o 
  12   4   1      226.29      237.90     13.71 o 
  13   4   1      707.39      737.19     19.44 o 
  14   4   1        8.28        8.59      3.25 o 
  15   4   1        0.56       10.57      4.32 o 
  16   4   1        0.40       14.52      6.85 o 
  17   4   1       46.31       54.90      9.98 o 
  18   4   1       26.56       21.07      5.53 o 
  19   4   1       21.92       17.32      6.21 o 
 -19   5   1        9.02       15.82      8.52 o 
 -18   5   1       19.91       20.18      5.01 o 
 -17   5   1       19.57       17.72      6.03 o 
 -16   5   1       25.17       24.51      6.37 o 
 -15   5   1      443.81      484.23     19.52 o 
 -14   5   1      169.89      164.72     23.66 o 
 -13   5   1        4.98       13.00      5.32 o 
 -12   5   1      339.29      361.69     16.65 o 
 -11   5   1      153.02      145.32     11.19 o 
 -10   5   1       38.14       42.67      5.79 o 
  -9   5   1      297.07      285.11     11.34 o 
  -8   5   1        2.21        6.29      2.98 o 
  -7   5   1      174.49      186.42      9.06 o 
  -6   5   1      177.48      188.03      8.83 o 
  -5   5   1       81.41       72.88      5.81 o 
  -4   5   1      654.52      603.44      9.00 o 
  -3   5   1     1328.60     1179.23     19.32 o 
  -2   5   1      286.33      286.16     10.70 o 
  -1   5   1      550.28      504.82     10.08 o 
   0   5   1      246.54      199.24      9.08 o 
   1   5   1       23.63       18.35      2.63 o 
   2   5   1        3.51        3.72      2.10 o 
   3   5   1      358.91      333.29      8.08 o 
   4   5   1      383.95      339.34      8.38 o 
   5   5   1      417.17      365.89     10.90 o 
   6   5   1      140.69      129.02      4.33 o 
   7   5   1      338.29      303.58     11.65 o 
   8   5   1      338.45      332.55     12.20 o 
   9   5   1      259.34      249.14     13.62 o 
  10   5   1      150.45      138.15     11.85 o 
  11   5   1      146.21      162.32     13.02 o 
  12   5   1      378.38      411.38     11.23 o 
  13   5   1       72.72       65.54     10.86 o 
  14   5   1        5.21       12.75      3.78 o 
  15   5   1       79.37       98.00     16.70 o 
  16   5   1      129.64       95.35     14.59 o 
  17   5   1       63.60       57.69     10.94 o 
  18   5   1      112.47       86.09     20.19 o 
 -17   6   1        0.47       11.56      5.39 o 
 -16   6   1        4.39       24.77      6.62 o 
 -15   6   1      130.51      119.32     23.75 o 
 -14   6   1       12.41       17.31      7.80 o 
 -13   6   1      218.20      216.18     21.41 o 
 -12   6   1       44.18       45.62      8.82 o 
 -11   6   1      189.53      213.81     14.38 o 
 -10   6   1       80.01       86.77      8.73 o 
  -9   6   1       26.81       29.24      4.73 o 
  -8   6   1      182.35      196.19      9.80 o 
  -7   6   1      179.89      191.57     10.19 o 
  -6   6   1       21.12       21.84      5.45 o 
  -5   6   1       61.71       69.12      8.23 o 
  -4   6   1        0.31        5.08      2.59 o 
  -3   6   1      138.71      118.57     11.61 o 
  -2   6   1      120.54      104.13      7.81 o 
  -1   6   1      328.29      426.70     22.10 o 
   0   6   1        6.75        3.33      3.77 o 
   1   6   1       67.43       76.56      6.43 o 
   2   6   1      195.66      176.20     12.09 o 
   3   6   1        1.80        3.01      2.34 o 
   4   6   1       42.23       45.66      5.93 o 
   5   6   1       71.21       97.26     10.64 o 
   6   6   1       61.96       86.57     11.23 o 
   7   6   1        8.60       14.62      3.80 o 
   8   6   1       34.28       31.29      5.21 o 
   9   6   1        0.21       10.45      4.03 o 
  10   6   1       19.82       23.70      5.14 o 
  11   6   1        0.77        6.20      3.81 o 
  12   6   1        3.94       17.38      5.04 o 
  13   6   1       20.13       16.18      5.15 o 
  14   6   1        0.95       13.64      6.91 o 
  15   6   1       65.24       51.52      9.42 o 
  16   6   1        8.70       19.07      4.76 o 
  17   6   1        3.43       13.84      5.75 o 
 -16   7   1       42.96       39.53      7.84 o 
 -15   7   1      226.88      178.94     36.77 o 
 -14   7   1       32.67       28.86      8.04 o 
 -13   7   1       43.05       44.06      9.47 o 
 -12   7   1      107.02      120.94     15.67 o 
 -11   7   1      249.11      239.10     25.76 o 
 -10   7   1       11.66       22.22      6.92 o 
  -9   7   1      563.42      579.70     17.54 o 
  -8   7   1       52.35       43.07      7.27 o 
  -7   7   1      335.25      343.70     17.21 o 
  -6   7   1       56.22       60.51      7.49 o 
  -5   7   1      302.20      336.86     10.21 o 
  -4   7   1      175.33      168.62     14.87 o 
  -3   7   1      358.27      352.00     19.36 o 
  -2   7   1      174.57      207.21     16.09 o 
  -1   7   1      604.64      634.81     24.65 o 
   0   7   1       39.34       31.03     15.37 o 
   1   7   1      276.64      315.76     22.51 o 
   2   7   1      260.57      285.46     22.89 o 
   3   7   1      369.64      386.31     13.46 o 
   4   7   1      570.48      573.09     15.76 o 
   5   7   1      453.03      484.14     16.99 o 
   6   7   1      160.15      149.14     11.61 o 
   7   7   1      182.55      191.55     18.28 o 
   8   7   1      122.63      150.09     17.32 o 
   9   7   1      125.35      139.76     12.48 o 
  10   7   1      275.02      261.96     20.35 o 
  11   7   1       35.37       29.85      6.72 o 
  12   7   1      392.27      462.91     38.26 o 
  13   7   1      108.21      106.48     19.97 o 
  14   7   1       17.51       19.30      7.46 o 
  15   7   1       26.97       25.70      9.44 o 
 -13   8   1        7.90       16.48      4.67 o 
 -12   8   1       69.02       89.85     15.69 o 
 -11   8   1        0.55        7.52      8.90 o 
 -10   8   1       66.22       87.19     13.47 o 
  -9   8   1       42.62       70.62     24.63 o 
  -8   8   1        0.17        9.69      4.28 o 
  -7   8   1        0.29       10.27      5.30 o 
  -6   8   1        0.67        9.37      4.04 o 
  -5   8   1       34.17       26.01      7.54 o 
  -4   8   1        0.15       11.92      6.39 o 
  -3   8   1       17.45       16.48      7.79 o 
  -2   8   1       44.73       39.63      8.48 o 
  -1   8   1       70.55       62.45     12.58 o 
   0   8   1       12.56       18.93      5.27 o 
   1   8   1       20.53       17.89      5.71 o 
   2   8   1      142.89      136.66     18.25 o 
   3   8   1       48.23       39.60     13.84 o 
   4   8   1       10.61       12.41      5.13 o 
   5   8   1        4.42       15.60      5.88 o 
   6   8   1        8.98       10.28      5.58 o 
   7   8   1        3.32        8.86      5.37 o 
   8   8   1       12.11       19.00      5.77 o 
   9   8   1        0.36       12.31      5.37 o 
  10   8   1      263.45      225.30     27.79 o 
  11   8   1       27.79       21.56      7.50 o 
  12   8   1        2.65       13.74      6.62 o 
  13   8   1       18.15        9.97      7.41 o 
 -10   9   1       17.15       22.55      9.78 o 
  -9   9   1        0.97       12.37      6.19 o 
  -8   9   1      118.40      117.42     20.91 o 
  -7   9   1        3.63        5.78      5.05 o 
  -6   9   1       16.29       20.29      8.56 o 
  -5   9   1        7.37        8.81      3.83 o 
  -4   9   1       47.13       48.62     10.50 o 
  -3   9   1        0.61       12.03      5.24 o 
  -2   9   1       12.22       19.84      7.24 o 
  -1   9   1        2.20       12.03      4.40 o 
   0   9   1       15.26       20.97      7.07 o 
   1   9   1       52.80       58.99     13.75 o 
   2   9   1      122.82      131.24     21.17 o 
   3   9   1        7.11       11.10      3.61 o 
   4   9   1       60.99       47.70     10.00 o 
   5   9   1       96.69      104.62     16.79 o 
   6   9   1       53.13       57.96     12.82 o 
   7   9   1        5.97       10.74      5.82 o 
   8   9   1        6.69       13.69      5.01 o 
   9   9   1       78.80       45.55     14.60 o 
  10   9   1       19.63       12.92      7.73 o 
  -5  10   1        1.16       17.65      7.35 o 
  -4  10   1        2.84        9.69      5.54 o 
  -3  10   1        0.94       26.95      7.72 o 
  -2  10   1        4.89       16.17      6.70 o 
  -1  10   1        0.01       14.71     10.30 o 
   0  10   1        0.67        5.98      4.11 o 
   1  10   1       13.71       21.57      8.88 o 
   2  10   1       25.70       23.34      6.74 o 
   3  10   1        9.78       11.96      7.08 o 
   4  10   1        1.77       16.79      5.59 o 
   5  10   1       14.27       16.15      5.33 o 
 -21   0   2       31.99       24.02     13.50 o 
 -20   0   2      207.56      151.20     52.78 o 
 -19   0   2       91.53      114.66     39.57 o 
 -18   0   2      598.39      670.29     58.31 o 
 -17   0   2      112.18       77.76     15.45 o 
 -16   0   2     3008.72     3055.67     42.91 o 
 -15   0   2        7.22       20.86      7.61 o 
 -14   0   2     1033.62     1089.60     33.68 o 
 -13   0   2      134.82      157.88     24.19 o 
 -12   0   2     1717.37     1641.51     34.35 o 
 -11   0   2        1.13        3.74      3.34 o 
 -10   0   2     5333.36     5224.21     40.60 o 
  -9   0   2      537.38      503.80     10.29 o 
  -8   0   2     4124.12     3796.35     31.00 o 
  -7   0   2    21304.69    21720.92     64.57 o 
  -6   0   2     7028.44     6740.21     48.10 o 
  -5   0   2     2893.59     2669.27     15.07 o 
  -4   0   2     2786.71     2616.21     12.74 o 
  -3   0   2     1820.38     1644.34     10.58 o 
  -2   0   2     9846.00     8398.22     39.19 o 
  -1   0   2      141.07      128.45      2.83 o 
   0   0   2     3166.08     3034.79     41.52 o 
   2   0   2      140.05      142.15      3.64 o 
   3   0   2     2326.83     2266.71     15.50 o 
   4   0   2     2516.70     2430.50     17.88 o 
   5   0   2     1385.84     1402.76     18.05 o 
   6   0   2      433.28      382.99      7.51 o 
   7   0   2     7934.22     7752.71     96.17 o 
   8   0   2       66.55       74.28     11.90 o 
   9   0   2     6784.77     6705.28     58.31 o 
  10   0   2      126.06      105.99     18.70 o 
  11   0   2     3252.26     3186.15     51.22 o 
  12   0   2     2324.52     2288.86     65.88 o 
  13   0   2     1395.50     1354.24     33.23 o 
  14   0   2      182.75      177.26     20.92 o 
  15   0   2     1251.37     1416.51     37.07 o 
  16   0   2      413.85      396.62     26.29 o 
  17   0   2     1826.55     2032.73     46.60 o 
  18   0   2       11.03        7.85      6.40 o 
  19   0   2      314.87      260.50     48.62 o 
  20   0   2      260.77      374.00     49.33 o 
  21   0   2       64.38       64.31     31.61 o 
 -21   1   2       59.46       40.09     11.40 o 
 -20   1   2       58.98       40.52     10.83 o 
 -19   1   2        1.37       15.26      5.48 o 
 -18   1   2        2.67       17.81      5.54 o 
 -17   1   2       36.71       29.64      5.18 o 
 -16   1   2       70.66       67.37      9.88 o 
 -15   1   2        5.86        8.89      3.13 o 
 -14   1   2        1.48       11.98      3.33 o 
 -13   1   2      125.79      124.06     11.43 o 
 -12   1   2       77.08       85.85      6.45 o 
 -11   1   2      204.81      158.36      5.66 o 
 -10   1   2      113.36      129.79      8.64 o 
  -9   1   2      114.65       91.36      5.57 o 
  -8   1   2       83.49       74.74      4.49 o 
  -7   1   2     1679.85     1656.79     15.85 o 
  -6   1   2      536.01      548.06      4.23 o 
  -5   1   2        9.29        9.30      2.18 o 
  -4   1   2     2078.38     1880.55      9.21 o 
  -3   1   2       22.90       33.64      2.37 o 
  -2   1   2      965.70      919.41      5.82 o 
  -1   1   2      681.29      631.08      3.78 o 
   0   1   2       57.72       55.80      3.26 o 
   1   1   2     2277.12     2127.05      7.50 o 
   2   1   2        1.09        4.31      1.21 o 
   3   1   2     1843.33     1686.89      8.06 o 
   4   1   2       22.74       17.70      2.11 o 
   5   1   2     2323.99     2238.24     14.54 o 
   6   1   2       74.54      102.47      5.25 o 
   7   1   2     1011.34      917.34     15.17 o 
   8   1   2       74.76      101.68     11.41 o 
   9   1   2       62.66       66.39      9.87 o 
  10   1   2       87.18      119.32     10.52 o 
  11   1   2        0.16        7.89      4.30 o 
  12   1   2       39.87       48.27      7.09 o 
  13   1   2      753.04      788.15     17.17 o 
  14   1   2       66.54       62.26      7.26 o 
  15   1   2        0.57        8.52      4.52 o 
  16   1   2       26.76       27.96      5.82 o 
  17   1   2        0.29        8.54      3.43 o 
  18   1   2       18.55       22.29      5.23 o 
  19   1   2      152.06      137.77     15.78 o 
  20   1   2       20.63       26.12      6.90 o 
  21   1   2        2.29       13.92      5.60 o 
 -21   2   2        8.68       23.91      8.07 o 
 -20   2   2        0.31       15.44      8.56 o 
 -19   2   2       86.42       72.43     12.23 o 
 -18   2   2       18.60       21.67      5.16 o 
 -17   2   2      273.77      249.14     18.55 o 
 -16   2   2       19.80       19.74      5.43 o 
 -15   2   2      848.93      792.97     29.81 o 
 -14   2   2       21.70       39.28      6.39 o 
 -13   2   2        3.99        6.17      2.72 o 
 -12   2   2        0.87        2.99      2.24 o 
 -11   2   2     1146.25     1157.45     16.37 o 
 -10   2   2        1.69        3.20      2.12 o 
  -9   2   2      796.33      743.21      9.64 o 
  -8   2   2     3283.08     3447.08     21.12 o 
  -7   2   2     1305.82     1279.55     14.86 o 
  -6   2   2     1239.69     1138.52     14.05 o 
  -5   2   2        2.10        2.76      0.87 o 
  -4   2   2      863.02      945.38      6.34 o 
  -3   2   2     1987.45     1869.07      8.58 o 
  -2   2   2      521.52      533.38      4.31 o 
  -1   2   2     4189.48     4229.72     19.98 o 
   0   2   2    20242.67    18874.20     70.36 o 
   1   2   2      598.02      567.24      5.79 o 
   2   2   2     1244.07     1272.47      7.34 o 
   3   2   2      163.35      132.00      3.72 o 
   4   2   2      128.69      112.60      3.38 o 
   5   2   2     1678.99     1789.83     12.45 o 
   6   2   2      253.78      203.22      5.75 o 
   7   2   2        7.55        7.36      3.01 o 
   8   2   2     4590.61     4575.70     44.40 o 
   9   2   2     1171.21     1211.45     21.74 o 
  10   2   2      668.51      617.66     13.99 o 
  11   2   2        0.99        8.15      2.97 o 
  12   2   2     1152.50     1237.18     22.47 o 
  13   2   2      231.50      240.04     14.47 o 
  14   2   2      361.38      372.91     12.78 o 
  15   2   2      518.74      532.89     16.54 o 
  16   2   2      671.19      741.24     16.95 o 
  17   2   2      153.90      164.48     21.97 o 
  18   2   2      448.74      557.15     19.65 o 
  19   2   2        0.99       11.54      6.09 o 
  20   2   2       69.28       55.22     12.55 o 
 -20   3   2        9.25       16.06      5.66 o 
 -19   3   2       42.78       44.06      9.84 o 
 -18   3   2       19.41       27.77      9.48 o 
 -17   3   2      141.24      150.17     20.46 o 
 -16   3   2        0.36        6.62      4.90 o 
 -15   3   2       23.29       27.92      7.78 o 
 -14   3   2       76.06       73.80     10.32 o 
 -13   3   2       39.36       39.94      6.85 o 
 -12   3   2      208.80      234.12      5.43 o 
 -11   3   2      269.36      283.77      6.27 o 
 -10   3   2       31.37       30.36      3.89 o 
  -9   3   2       19.06       13.60      2.85 o 
  -8   3   2       74.57       86.57      6.20 o 
  -7   3   2       69.80       82.03      5.94 o 
  -6   3   2      176.25      198.18      4.27 o 
  -5   3   2      151.48      156.08      6.24 o 
  -4   3   2     2417.72     2493.71     22.72 o 
  -3   3   2      598.64      578.91      5.88 o 
  -2   3   2      813.58      863.53      7.13 o 
  -1   3   2       44.26       40.37      3.31 o 
   0   3   2      135.46      135.85      3.58 o 
   1   3   2       35.19       23.63      3.25 o 
   2   3   2       47.29       59.75      3.83 o 
   3   3   2      224.53      225.32      3.95 o 
   4   3   2      439.10      484.08     10.43 o 
   5   3   2       92.11       91.20      9.47 o 
   6   3   2       15.00       16.10      2.85 o 
   7   3   2       66.51       62.95      6.33 o 
   8   3   2       29.20       26.89      5.14 o 
   9   3   2      129.86      124.06     15.56 o 
  10   3   2        0.00        9.63      3.25 o 
  11   3   2      228.18      272.88     15.81 o 
  12   3   2      184.78      201.37     21.92 o 
  13   3   2      326.37      335.94     16.95 o 
  14   3   2      171.74      154.86     19.24 o 
  15   3   2       59.37       72.44      8.72 o 
  16   3   2        3.47       11.52      4.72 o 
  17   3   2       31.46       24.63      6.25 o 
  18   3   2       77.64       63.15     12.75 o 
  19   3   2      133.60      121.60     21.06 o 
  20   3   2       20.76       19.12      6.76 o 
 -20   4   2        5.48       17.51      6.20 o 
 -19   4   2      198.09      220.35     35.04 o 
 -18   4   2       27.18       34.15      7.82 o 
 -17   4   2      288.41      309.05     20.93 o 
 -16   4   2       87.01      108.55     17.42 o 
 -15   4   2      152.26      148.69     20.98 o 
 -14   4   2      144.68      153.84     20.48 o 
 -13   4   2     1217.71     1368.78     21.20 o 
 -12   4   2       73.53       63.10      8.45 o 
 -11   4   2      250.14      269.56      8.09 o 
 -10   4   2     2081.88     2142.99     18.73 o 
  -9   4   2     3022.88     3130.08     36.18 o 
  -8   4   2      972.51      997.11     15.92 o 
  -7   4   2     1092.42     1089.56     13.93 o 
  -6   4   2      780.94      766.19      9.59 o 
  -5   4   2      960.57     1065.07     12.02 o 
  -4   4   2       89.42      107.87      6.29 o 
  -3   4   2       49.28       55.16      4.11 o 
  -2   4   2     1387.42     1389.84     10.90 o 
  -1   4   2     9962.09    10539.29     65.99 o 
   0   4   2     4211.79     4244.41     23.69 o 
   1   4   2      357.08      348.65      8.63 o 
   2   4   2     3771.12     3855.97     22.10 o 
   3   4   2        2.09        2.85      1.75 o 
   4   4   2      314.44      333.55      7.51 o 
   5   4   2       87.06      117.52      6.88 o 
   6   4   2        7.73        7.46      2.48 o 
   7   4   2     1062.21     1041.11     18.82 o 
   8   4   2     2816.74     2972.26     37.62 o 
   9   4   2       86.24       93.66     10.81 o 
  10   4   2     2021.69     2122.38     24.52 o 
  11   4   2      102.65      130.10     14.06 o 
  12   4   2      288.86      296.24     13.90 o 
  13   4   2       75.77       90.74     12.45 o 
  14   4   2      220.73      258.58     20.60 o 
  15   4   2        6.64       13.00      5.53 o 
  16   4   2      181.63      198.68     21.81 o 
  17   4   2       86.16       61.80     11.29 o 
  18   4   2      214.09      205.92     27.00 o 
  19   4   2        5.69        7.89      3.37 o 
 -19   5   2        3.52       10.43      5.92 o 
 -18   5   2       24.42       11.71      5.67 o 
 -17   5   2        6.92       22.80      5.66 o 
 -16   5   2        0.01       14.91      3.91 o 
 -15   5   2       73.44       70.25     12.07 o 
 -14   5   2       76.99       69.17     11.15 o 
 -13   5   2        0.45       11.64      4.42 o 
 -12   5   2        8.78       11.68      4.38 o 
 -11   5   2       42.49       46.17      7.49 o 
 -10   5   2      142.58      149.55     10.21 o 
  -9   5   2      273.34      289.98     11.95 o 
  -8   5   2      296.68      286.04     11.17 o 
  -7   5   2      625.82      600.78     13.31 o 
  -6   5   2        3.21        3.93      2.16 o 
  -5   5   2      545.53      587.60      9.31 o 
  -4   5   2       33.62       22.59      3.08 o 
  -3   5   2       12.47       11.31      2.13 o 
  -2   5   2      243.60      192.44      4.78 o 
  -1   5   2      148.82      149.79      4.42 o 
   0   5   2      674.22      635.52     15.53 o 
   1   5   2      377.84      367.22     13.62 o 
   2   5   2        0.10        4.39      2.65 o 
   3   5   2      301.76      317.25     12.22 o 
   4   5   2       46.66       62.90      8.34 o 
   5   5   2        0.05        6.33      2.26 o 
   6   5   2     1505.74     1512.35     21.47 o 
   7   5   2      317.78      285.95     14.16 o 
   8   5   2      247.31      248.83     11.31 o 
   9   5   2       26.37       18.26      3.98 o 
  10   5   2       65.60       72.95      9.62 o 
  11   5   2        0.31        6.56      3.85 o 
  12   5   2       23.69       19.15      5.90 o 
  13   5   2       44.73       30.23      6.95 o 
  14   5   2      124.85      115.07     15.76 o 
  15   5   2       23.49       19.29      5.88 o 
  16   5   2       30.87       36.38      9.10 o 
  17   5   2        0.35       15.45      5.97 o 
  18   5   2       63.58       40.04     13.60 o 
 -17   6   2       44.31       22.07      6.43 o 
 -16   6   2      134.41       92.65     17.74 o 
 -15   6   2        5.08       11.74      7.77 o 
 -14   6   2      185.80      162.28     26.88 o 
 -13   6   2       27.79       25.92      5.03 o 
 -12   6   2      221.09      210.92     25.09 o 
 -11   6   2       53.29       57.43      9.52 o 
 -10   6   2      115.21       94.59     11.34 o 
  -9   6   2      459.09      476.07     11.68 o 
  -8   6   2      206.94      217.68      8.27 o 
  -7   6   2      156.67      136.32      8.40 o 
  -6   6   2       62.23       89.11      7.90 o 
  -5   6   2       20.79       20.64      4.05 o 
  -4   6   2       82.05       82.84      5.40 o 
  -3   6   2        6.08        6.64      1.52 o 
  -2   6   2      279.34      302.31      8.85 o 
  -1   6   2     1506.08     1494.73     17.98 o 
   0   6   2       63.79       75.03      7.35 o 
   1   6   2      655.29      615.36     11.97 o 
   2   6   2       48.75       62.96      6.89 o 
   3   6   2      385.96      384.54     11.99 o 
   4   6   2       28.89       28.31      6.20 o 
   5   6   2      172.43      202.60     25.67 o 
   6   6   2      181.45      188.84     17.60 o 
   7   6   2      652.63      628.39     21.97 o 
   8   6   2        2.76       12.57      3.33 o 
   9   6   2      529.38      533.58     16.35 o 
  10   6   2        0.53       15.49      3.92 o 
  11   6   2      589.35      539.70     21.73 o 
  12   6   2        2.37        7.18      4.42 o 
  13   6   2      168.28      152.63     14.77 o 
  14   6   2        0.48       10.51      4.84 o 
  15   6   2      137.29      130.70     22.96 o 
  16   6   2        0.36        9.64      6.65 o 
  17   6   2      104.56      117.99     23.98 o 
 -16   7   2        0.03       14.32      9.25 o 
 -15   7   2       24.63       20.30      7.64 o 
 -14   7   2        8.34       22.50      7.86 o 
 -13   7   2        5.29       10.04      6.76 o 
 -12   7   2       46.07       51.54     14.06 o 
 -11   7   2       16.40       27.69      5.93 o 
 -10   7   2       71.20       60.67      9.75 o 
  -9   7   2       36.69       40.96      9.30 o 
  -8   7   2      175.80      173.07     18.99 o 
  -7   7   2        0.73       10.87      3.85 o 
  -6   7   2      164.84      163.96     11.80 o 
  -5   7   2       92.56       69.96      7.02 o 
  -4   7   2        0.64        9.13      4.80 o 
  -3   7   2       76.11       94.42     11.20 o 
  -2   7   2        2.41        6.33      6.34 o 
  -1   7   2      124.73      119.82     14.81 o 
   0   7   2       27.27       32.14      7.94 o 
   1   7   2      269.27      266.82     18.11 o 
   2   7   2      232.30      258.54     15.24 o 
   3   7   2        6.19       19.22      4.64 o 
   4   7   2       98.35      131.49     10.98 o 
   5   7   2        8.84       16.52      5.03 o 
   6   7   2       21.78       21.03      5.16 o 
   7   7   2      100.41      111.14     15.93 o 
   8   7   2       15.65       10.17      4.73 o 
   9   7   2        3.09       14.04      4.83 o 
  10   7   2       27.35       26.26      7.92 o 
  11   7   2        0.33       10.15      5.79 o 
  12   7   2        4.25       19.67      9.08 o 
  13   7   2       28.08       30.43     11.17 o 
  14   7   2        6.14       14.16      6.01 o 
  15   7   2        8.27       19.14      6.17 o 
 -13   8   2        2.94        9.30      6.32 o 
 -12   8   2       64.41       73.97     14.52 o 
 -11   8   2      117.03      121.15     27.93 o 
 -10   8   2        1.07       23.02      8.59 o 
  -9   8   2       32.08       46.63     21.27 o 
  -8   8   2      265.59      284.23     37.50 o 
  -7   8   2      184.38      191.57     21.66 o 
  -6   8   2       79.03       72.38     11.60 o 
  -5   8   2       44.59       46.00     10.42 o 
  -4   8   2      164.52      193.27     19.91 o 
  -3   8   2      239.72      231.27     15.63 o 
  -2   8   2      150.66      181.04     19.99 o 
  -1   8   2      126.66      121.41     13.77 o 
   0   8   2      234.28      224.08     25.69 o 
   1   8   2      142.71      138.84     26.69 o 
   2   8   2      295.82      341.06     29.17 o 
   3   8   2       47.13       43.08     10.49 o 
   4   8   2      184.04      184.57     20.85 o 
   5   8   2      220.87      247.86     15.64 o 
   6   8   2      259.73      280.20     28.53 o 
   7   8   2      109.74       89.61     12.43 o 
   8   8   2       75.54       68.75     14.19 o 
   9   8   2       28.81       20.02      5.72 o 
  10   8   2      102.37      120.19     25.40 o 
  11   8   2        0.82       17.88      9.20 o 
  12   8   2       59.88       64.41     13.11 o 
  13   8   2       16.98       24.28      7.26 o 
 -10   9   2        2.67       23.79      8.93 o 
  -9   9   2       27.91       31.81     10.74 o 
  -8   9   2        5.24       16.08      6.88 o 
  -7   9   2        4.12       19.00      8.01 o 
  -6   9   2       71.55       79.06     14.76 o 
  -5   9   2        0.91       15.00      6.05 o 
  -4   9   2        0.59       13.11      6.40 o 
  -3   9   2       13.13       18.57      6.77 o 
  -2   9   2       11.82       14.23      4.95 o 
  -1   9   2       22.63       23.24      6.45 o 
   0   9   2       14.27       13.44      5.88 o 
   1   9   2        0.03       10.31      5.49 o 
   2   9   2       32.94       23.69      7.44 o 
   3   9   2        3.41       11.51      4.25 o 
   4   9   2       36.74       45.14      9.81 o 
   5   9   2        3.02       11.48      4.99 o 
   6   9   2        5.69       14.79      5.63 o 
   7   9   2       29.08       30.17     12.59 o 
   8   9   2        1.98       14.29      5.18 o 
   9   9   2        5.73        4.98      6.21 o 
  10   9   2        0.33       12.05      5.80 o 
  -5  10   2       60.80       66.34     15.70 o 
  -4  10   2        9.93       12.73      7.47 o 
  -3  10   2       34.21       24.92      6.77 o 
  -2  10   2       18.41       25.72      7.54 o 
  -1  10   2       22.54       21.99      8.39 o 
   0  10   2       16.45       29.71      6.80 o 
   1  10   2       15.25       15.54      5.70 o 
   2  10   2      107.91      113.15     14.84 o 
   3  10   2       25.91       23.17      4.79 o 
   4  10   2       13.21       24.36      7.65 o 
 -21   1   3      184.00      218.16     23.58 o 
 -20   1   3        2.48       17.30      6.30 o 
 -19   1   3       84.74       66.64     12.56 o 
 -18   1   3        0.91       10.70      3.51 o 
 -17   1   3       85.21      104.00     12.06 o 
 -16   1   3      483.98      517.77     14.75 o 
 -15   1   3      439.84      441.23     15.82 o 
 -14   1   3      531.37      576.85     13.40 o 
 -13   1   3     3120.90     3272.85     51.31 o 
 -12   1   3      676.63      692.25     18.19 o 
 -11   1   3      138.71      149.37      6.96 o 
 -10   1   3      848.24      882.96     13.91 o 
  -9   1   3       65.78       61.58      5.35 o 
  -8   1   3       42.24       33.01      4.82 o 
  -7   1   3      263.56      275.51      9.16 o 
  -6   1   3     1843.36     1936.35     14.22 o 
  -5   1   3     2088.84     2180.59     12.30 o 
  -4   1   3     3017.39     3027.10     11.95 o 
  -3   1   3        5.34        5.62      1.46 o 
  -2   1   3      291.18      336.55      5.32 o 
  -1   1   3     1701.89     1565.60      7.90 o 
   0   1   3       29.30       29.87      2.45 o 
   1   1   3       41.01       40.80      2.92 o 
   2   1   3     2802.57     2657.88     10.73 o 
   3   1   3     1603.28     1500.87      9.00 o 
   4   1   3     3195.31     3006.93     14.13 o 
   5   1   3        6.23       15.67      2.41 o 
   6   1   3     1607.82     1569.08     12.60 o 
   7   1   3      219.27      243.29      8.24 o 
   8   1   3     2895.99     2817.15     35.09 o 
   9   1   3      905.45      846.43     14.39 o 
  10   1   3     2535.75     2659.80     39.36 o 
  11   1   3     2245.87     2390.15     34.89 o 
  12   1   3      422.01      480.00     13.22 o 
  13   1   3      175.16      142.96     14.57 o 
  14   1   3      441.51      488.82     16.91 o 
  15   1   3       88.24       98.47     12.03 o 
  16   1   3       95.02      105.27     14.16 o 
  17   1   3      110.29      141.89     14.08 o 
  18   1   3      238.79      227.90     22.01 o 
  19   1   3      243.89      271.29     27.26 o 
  20   1   3       11.96       24.51      5.85 o 
 -21   2   3        2.33       17.55      7.57 o 
 -20   2   3       55.20       52.93     12.26 o 
 -19   2   3      157.68      141.44     25.16 o 
 -18   2   3      115.72      126.77     15.81 o 
 -17   2   3       14.49       14.91      6.11 o 
 -16   2   3      722.36      738.66     20.46 o 
 -15   2   3      206.45      161.94     20.22 o 
 -14   2   3       44.25       44.80      5.53 o 
 -13   2   3      197.96      183.84      9.10 o 
 -12   2   3      860.53      863.56     26.52 o 
 -11   2   3     1864.44     1807.89     38.29 o 
 -10   2   3       11.57       11.05      4.07 o 
  -9   2   3     1927.66     1846.78     21.04 o 
  -8   2   3      390.44      367.82      9.61 o 
  -7   2   3       38.94       44.03      7.11 o 
  -6   2   3       55.42       60.31      6.07 o 
  -5   2   3      909.08      884.06      9.03 o 
  -4   2   3     1771.87     1887.78      9.90 o 
  -3   2   3      319.95      323.02      5.37 o 
  -2   2   3      141.72      177.59      3.25 o 
  -1   2   3     4053.41     4099.30     13.47 o 
   0   2   3      188.15      135.82      4.43 o 
   1   2   3      536.29      537.32      5.79 o 
   2   2   3       10.73       14.79      1.81 o 
   3   2   3      989.06     1070.29      8.04 o 
   4   2   3      539.47      570.10      6.85 o 
   5   2   3      236.29      266.46      6.25 o 
   6   2   3      752.85      856.88     14.47 o 
   7   2   3       93.97       91.84      7.65 o 
   8   2   3       41.74       42.74      5.05 o 
   9   2   3      197.69      238.22     10.39 o 
  10   2   3      528.68      515.30     14.25 o 
  11   2   3      204.91      233.18     10.78 o 
  12   2   3     1903.50     1908.00     25.93 o 
  13   2   3      116.02      117.47     11.93 o 
  14   2   3       16.11       14.01      4.04 o 
  15   2   3      185.98      166.92     16.39 o 
  16   2   3       21.62       33.01      6.55 o 
  17   2   3      102.84      123.57     16.75 o 
  18   2   3      204.17      195.29     16.07 o 
  19   2   3       40.04       29.27      6.85 o 
  20   2   3      243.59      307.32     22.61 o 
 -20   3   3      409.90      417.04     21.76 o 
 -19   3   3       12.93       15.50      5.96 o 
 -18   3   3      137.49      109.44     24.18 o 
 -17   3   3       49.84       57.37     10.78 o 
 -16   3   3      279.42      271.09     16.00 o 
 -15   3   3      509.54      507.56     27.36 o 
 -14   3   3      612.68      681.27     19.16 o 
 -13   3   3      164.50      177.79     22.42 o 
 -12   3   3     1042.69     1084.90     24.10 o 
 -11   3   3       92.00      110.35     10.76 o 
 -10   3   3      279.64      278.25     14.93 o 
  -9   3   3      580.33      550.93     20.11 o 
  -8   3   3      311.38      299.99     17.96 o 
  -7   3   3     3962.80     3906.24     22.88 o 
  -6   3   3     1372.29     1352.32     19.01 o 
  -5   3   3     2059.15     2005.26     24.69 o 
  -4   3   3      122.89      126.14      5.73 o 
  -3   3   3     1229.66     1004.82      7.97 o 
  -2   3   3      117.72      134.54      4.31 o 
  -1   3   3      349.85      291.62      5.61 o 
   0   3   3      102.73      110.33      4.01 o 
   1   3   3     4355.69     4198.29     22.27 o 
   2   3   3      496.32      491.93      6.24 o 
   3   3   3     6429.16     6377.60     33.61 o 
   4   3   3      761.54      767.70     10.67 o 
   5   3   3     2250.96     2186.67     17.26 o 
   6   3   3      442.41      438.91      7.14 o 
   7   3   3     1210.50     1201.96     14.10 o 
   8   3   3      129.71      147.11      9.82 o 
   9   3   3     1432.03     1422.03     27.30 o 
  10   3   3      160.52      170.20     11.97 o 
  11   3   3     1214.52     1178.36     17.20 o 
  12   3   3      510.93      531.30     16.96 o 
  13   3   3      678.51      697.04     27.14 o 
  14   3   3        0.48       10.37      3.07 o 
  15   3   3      206.76      226.51     12.60 o 
  16   3   3        1.16       13.65      3.17 o 
  17   3   3      213.92      233.57     19.32 o 
  18   3   3       55.23       27.29      5.84 o 
  19   3   3        0.45       12.54      4.80 o 
  20   3   3       74.84       38.66     11.51 o 
 -19   4   3       94.31       77.73     15.00 o 
 -18   4   3       15.70       12.65      4.89 o 
 -17   4   3       49.29       37.44      6.48 o 
 -16   4   3       47.42       40.52      8.03 o 
 -15   4   3      257.04      257.37     25.40 o 
 -14   4   3       32.28       36.52      7.34 o 
 -13   4   3        0.37        8.88      5.35 o 
 -12   4   3      432.22      462.57     21.61 o 
 -11   4   3      703.29      644.78     16.17 o 
 -10   4   3     1202.67     1206.04     14.82 o 
  -9   4   3       27.32       30.02      4.38 o 
  -8   4   3        7.80        8.75      2.19 o 
  -7   4   3       29.08       30.91      3.99 o 
  -6   4   3       30.93       35.14      4.05 o 
  -5   4   3        2.60        3.21      1.45 o 
  -4   4   3      683.95      611.66      9.11 o 
  -3   4   3     1364.21     1511.45     11.96 o 
  -2   4   3     2331.59     2333.59     15.32 o 
  -1   4   3      107.61      107.33      5.66 o 
   0   4   3     4425.71     4541.90     30.66 o 
   1   4   3       35.16       46.48      4.59 o 
   2   4   3        6.41       11.07      1.93 o 
   3   4   3      275.33      310.85      9.10 o 
   4   4   3      497.19      525.19      8.59 o 
   5   4   3        9.78       12.07      2.71 o 
   6   4   3       36.05       38.63      5.02 o 
   7   4   3       44.71       51.66      5.92 o 
   8   4   3     1040.31     1084.90     20.79 o 
   9   4   3        8.07        7.87      3.78 o 
  10   4   3       46.32       37.39      6.64 o 
  11   4   3      404.72      371.86     14.33 o 
  12   4   3      193.09      191.59     21.10 o 
  13   4   3      295.86      286.74     14.11 o 
  14   4   3       25.50       24.24      6.04 o 
  15   4   3        1.22       12.02      4.26 o 
  16   4   3      120.71      126.41     11.72 o 
  17   4   3       53.49       50.60      9.53 o 
  18   4   3       30.07       25.89      8.18 o 
  19   4   3       87.32       75.62     16.47 o 
 -18   5   3        0.31       13.17      6.67 o 
 -17   5   3       87.08       85.61     14.21 o 
 -16   5   3       17.87       16.95      4.95 o 
 -15   5   3       92.29      101.19     13.52 o 
 -14   5   3      289.20      318.51     15.99 o 
 -13   5   3      146.94      134.18     16.97 o 
 -12   5   3        3.80       10.52      4.35 o 
 -11   5   3      113.02      143.50     13.97 o 
 -10   5   3       16.99       17.69      3.26 o 
  -9   5   3      237.57      261.43     15.22 o 
  -8   5   3      698.03      685.80     25.66 o 
  -7   5   3      436.93      406.46      9.56 o 
  -6   5   3      787.91      736.27     23.63 o 
  -5   5   3      455.78      465.46     12.35 o 
  -4   5   3       44.47       31.69      4.29 o 
  -3   5   3        9.06        6.69      2.25 o 
  -2   5   3       21.71       17.81      2.67 o 
  -1   5   3       21.60       26.66      3.43 o 
   0   5   3      421.63      410.56     10.64 o 
   1   5   3     1036.78     1066.24     12.34 o 
   2   5   3      834.03      770.73     10.83 o 
   3   5   3      239.73      204.90      9.59 o 
   4   5   3     1065.38     1009.59     14.67 o 
   5   5   3      209.64      200.55      6.88 o 
   6   5   3      129.94      120.58     11.99 o 
   7   5   3       72.61       68.17      7.19 o 
   8   5   3       55.36       50.86      6.55 o 
   9   5   3      125.90      142.71     13.00 o 
  10   5   3      356.01      426.36     11.97 o 
  11   5   3       15.75       12.96      4.04 o 
  12   5   3      310.21      340.71     16.71 o 
  13   5   3      467.70      498.84     16.52 o 
  14   5   3       96.84       81.57     14.03 o 
  15   5   3        5.79       10.98      4.44 o 
  16   5   3       60.35       49.25     11.06 o 
  17   5   3        6.07        8.81      4.76 o 
  18   5   3       32.22       23.55     11.51 o 
 -17   6   3       10.74       15.19      4.69 o 
 -16   6   3        0.07        7.16      4.88 o 
 -15   6   3       15.32        8.78      6.00 o 
 -14   6   3       15.73       19.97      7.55 o 
 -13   6   3       37.64       27.21      8.35 o 
 -12   6   3      295.13      287.88     14.17 o 
 -11   6   3       45.43       54.10      7.86 o 
 -10   6   3      184.56      194.32     13.10 o 
  -9   6   3       13.08       15.95      5.68 o 
  -8   6   3      130.00      128.41     11.61 o 
  -7   6   3        6.10       11.60      3.10 o 
  -6   6   3       42.78       37.70      5.86 o 
  -5   6   3       32.44       22.83      4.03 o 
  -4   6   3      301.70      311.86     11.70 o 
  -3   6   3      464.81      466.17     14.56 o 
  -2   6   3        0.04        3.28      1.38 o 
  -1   6   3      702.67      717.43      9.54 o 
   0   6   3        4.38        5.62      2.61 o 
   1   6   3        0.56        9.49      5.35 o 
   2   6   3      169.26      169.51     14.56 o 
   3   6   3        0.00        5.24      3.91 o 
   4   6   3       88.99       96.47     10.58 o 
   5   6   3       48.06       46.87      7.09 o 
   6   6   3       85.19       93.90     10.92 o 
   7   6   3      106.62      112.76     17.45 o 
   8   6   3        4.58       17.70      4.33 o 
   9   6   3       19.85       24.97      6.32 o 
  10   6   3       82.39       82.45      8.67 o 
  11   6   3        0.88        8.61      4.35 o 
  12   6   3      159.49      162.00     22.92 o 
  13   6   3        0.02        9.43      4.74 o 
  14   6   3        0.92        6.03      3.38 o 
  15   6   3      116.59       78.78     18.26 o 
  16   6   3        4.89       16.36      6.41 o 
 -15   7   3      114.61       93.58     17.25 o 
 -14   7   3      266.16      311.39     48.64 o 
 -13   7   3       54.88       31.43     10.12 o 
 -12   7   3       53.89       69.64     14.90 o 
 -11   7   3      157.66      226.40     18.33 o 
 -10   7   3       22.48       26.13      6.64 o 
  -9   7   3       27.26       32.92      8.15 o 
  -8   7   3      434.31      481.83     22.44 o 
  -7   7   3      148.05      158.43     13.68 o 
  -6   7   3      612.65      615.57     20.42 o 
  -5   7   3       98.51      113.33     11.11 o 
  -4   7   3      434.07      531.88     32.07 o 
  -3   7   3      250.30      279.24     18.21 o 
  -2   7   3      239.78      266.94     19.34 o 
  -1   7   3      121.77      118.25     20.59 o 
   0   7   3      732.51      766.31     41.34 o 
   1   7   3      112.51      132.52     12.44 o 
   2   7   3      609.37      630.58     17.37 o 
   3   7   3       34.37       26.84      7.49 o 
   4   7   3      216.02      267.57     15.95 o 
   5   7   3      179.22      208.34     17.74 o 
   6   7   3      370.69      393.77     24.12 o 
   7   7   3       19.60       12.66      4.63 o 
   8   7   3      172.42      207.71     14.26 o 
   9   7   3       28.41       28.67      7.26 o 
  10   7   3      126.28      133.41     13.16 o 
  11   7   3       10.00       12.92      7.41 o 
  12   7   3       39.14       50.64      9.03 o 
  13   7   3       79.73       66.00     11.42 o 
  14   7   3       49.31       47.99      8.67 o 
  15   7   3        8.49       11.12      7.19 o 
 -13   8   3       98.89       73.42     32.22 o 
 -12   8   3        0.41       12.44      6.40 o 
 -11   8   3       26.79       34.15      9.87 o 
 -10   8   3       18.90       17.78      7.19 o 
  -9   8   3        0.22        7.63      9.02 o 
  -8   8   3       31.17       28.18      9.29 o 
  -7   8   3        3.37       18.51      6.07 o 
  -6   8   3        8.65        9.24      5.37 o 
  -5   8   3       94.47      120.00     58.00 o 
  -4   8   3        0.07       12.51      5.16 o 
  -3   8   3       22.97       34.52      6.57 o 
  -2   8   3      112.91      111.10     20.15 o 
  -1   8   3        0.13        7.13      4.44 o 
   0   8   3       54.33       50.77      8.45 o 
   1   8   3       91.08       91.66     16.06 o 
   2   8   3       14.42       16.58      6.09 o 
   3   8   3       36.34       31.36      9.02 o 
   4   8   3       14.26       20.88      5.74 o 
   5   8   3        9.73       10.95      6.58 o 
   6   8   3       33.77       45.87      9.92 o 
   7   8   3       11.49       14.26      6.25 o 
   8   8   3        0.10        9.47      5.89 o 
   9   8   3       29.92       24.50      6.55 o 
  10   8   3        4.68        8.80      5.91 o 
  11   8   3       65.67       45.79      9.88 o 
  12   8   3        2.16       11.99      8.07 o 
 -10   9   3       13.52       28.06      9.14 o 
  -9   9   3        6.32       19.84      8.18 o 
  -8   9   3        0.23       12.12      7.19 o 
  -7   9   3       52.05       47.16     11.33 o 
  -6   9   3       14.24       21.55      5.67 o 
  -5   9   3       72.23       49.18      9.92 o 
  -4   9   3       53.66       40.54      9.62 o 
  -3   9   3       59.93       49.53     12.79 o 
  -2   9   3       49.89       60.34      9.41 o 
  -1   9   3      175.93      161.63     25.23 o 
   0   9   3        3.44       16.58      6.32 o 
   1   9   3       10.67       21.30      7.41 o 
   2   9   3       72.03       68.53     12.51 o 
   3   9   3      121.93      153.66     17.67 o 
   4   9   3        1.28       14.81      3.99 o 
   5   9   3       49.08       46.74      8.71 o 
   6   9   3       26.01       15.90      7.09 o 
   7   9   3       79.78       64.13     13.58 o 
   8   9   3        6.08        9.94      6.69 o 
   9   9   3       15.99       27.96      6.48 o 
  -4  10   3        3.67       15.09      7.38 o 
  -3  10   3        0.00       10.67      6.66 o 
  -2  10   3        2.23       15.51      4.91 o 
  -1  10   3        1.43       10.46      3.31 o 
   0  10   3       12.19       24.45      6.22 o 
   1  10   3        0.35        5.66      3.83 o 
   2  10   3        4.61       15.93      4.72 o 
   3  10   3       45.35       29.37      8.63 o 
 -21   0   4       14.33       19.73     16.65 o 
 -20   0   4      101.99       61.20     24.97 o 
 -19   0   4      555.71      559.43     42.86 o 
 -18   0   4      127.02      122.99     26.08 o 
 -17   0   4      650.72      832.31     59.26 o 
 -16   0   4        0.50        0.44      8.06 o 
 -15   0   4     2409.04     2421.76     34.80 o 
 -14   0   4      378.96      404.14     23.87 o 
 -13   0   4      215.08      221.53     13.39 o 
 -12   0   4      322.83      308.20     34.23 o 
 -11   0   4     7648.52     7789.25    100.51 o 
 -10   0   4      140.71      140.91      9.94 o 
  -9   0   4     4558.91     4422.38     33.03 o 
  -8   0   4       10.44       11.20      3.08 o 
  -7   0   4     2048.37     1943.76     18.21 o 
  -6   0   4      134.10      125.18      5.13 o 
  -5   0   4     1534.74     1330.92     18.78 o 
  -4   0   4     8865.68     9746.22     63.37 o 
  -3   0   4    11252.75    10725.42     84.34 o 
  -2   0   4     2165.53     2006.25     11.82 o 
  -1   0   4     5873.30     5349.18     42.92 o 
   0   0   4     4003.78     3881.61     37.38 o 
   1   0   4    22084.82    20381.69     95.27 o 
   2   0   4       32.33       32.15      4.13 o 
   3   0   4     2719.35     2467.22     19.49 o 
   4   0   4     4531.30     4987.63     35.69 o 
   5   0   4      286.89      161.48      6.81 o 
   6   0   4        8.39        4.14      3.58 o 
   7   0   4     2520.68     2505.08     38.66 o 
   8   0   4     1186.45     1198.27     37.47 o 
   9   0   4     3702.26     3623.55     53.59 o 
  10   0   4      960.99      984.01     27.10 o 
  11   0   4       37.02       30.03      9.35 o 
  12   0   4     2851.71     3035.01     52.23 o 
  13   0   4      310.49      338.49     23.51 o 
  14   0   4       22.33       26.48      7.00 o 
  15   0   4        0.74        8.20      6.14 o 
  16   0   4      161.06      189.12     20.38 o 
  17   0   4        2.01       15.47      7.54 o 
  18   0   4      417.74      526.09     40.54 o 
  19   0   4       10.67       18.77     11.07 o 
  20   0   4      255.77      283.18     36.33 o 
 -21   1   4      108.79      128.47     28.73 o 
 -20   1   4      257.02      232.72     35.73 o 
 -19   1   4      185.00      147.53     31.45 o 
 -18   1   4      200.18      190.73     25.95 o 
 -17   1   4       98.29      108.35     17.01 o 
 -16   1   4       52.42       72.79      8.54 o 
 -15   1   4       14.31       26.43      7.08 o 
 -14   1   4       77.81       61.15      7.13 o 
 -13   1   4      983.87      939.39     19.63 o 
 -12   1   4      661.80      703.88     22.68 o 
 -11   1   4      329.03      305.42      6.27 o 
 -10   1   4       29.81       35.91      3.51 o 
  -9   1   4       87.22       87.11      4.96 o 
  -8   1   4      377.43      381.27      8.34 o 
  -7   1   4       64.42       74.27      4.58 o 
  -6   1   4       11.42       12.13      1.66 o 
  -5   1   4     1462.40     1457.03      9.33 o 
  -4   1   4      398.51      384.56      4.93 o 
  -3   1   4      529.33      597.93      5.13 o 
  -2   1   4     1402.38     1428.02      7.86 o 
  -1   1   4     1039.39     1106.86      6.66 o 
   0   1   4      286.17      263.38      3.98 o 
   1   1   4       53.82       52.63      2.82 o 
   2   1   4     1241.52     1214.44      9.57 o 
   3   1   4       14.74       18.28      2.63 o 
   4   1   4      128.01      101.91      5.13 o 
   5   1   4       10.70       12.69      2.91 o 
   6   1   4     2124.90     2249.55     16.65 o 
   7   1   4       14.54       14.24      3.90 o 
   8   1   4      734.35      732.46     10.89 o 
   9   1   4       92.89       88.97      8.63 o 
  10   1   4      871.15      874.01     23.77 o 
  11   1   4       11.91       12.91      4.12 o 
  12   1   4      101.01      104.30     11.61 o 
  13   1   4      270.30      249.90     15.10 o 
  14   1   4      574.25      566.23     16.85 o 
  15   1   4       88.74       94.51     11.54 o 
  16   1   4      127.36      145.46     15.93 o 
  17   1   4       26.32       29.86      6.98 o 
  18   1   4      118.56      105.43     16.09 o 
  19   1   4        8.63       14.56      5.69 o 
  20   1   4        1.08        8.11      4.76 o 
 -20   2   4       25.83       37.20      9.72 o 
 -19   2   4        7.90       15.92      7.47 o 
 -18   2   4      193.31      220.56     32.24 o 
 -17   2   4      100.80      108.76     16.24 o 
 -16   2   4      684.40      725.03     24.93 o 
 -15   2   4       13.95       11.61      5.42 o 
 -14   2   4      116.98      127.89     15.13 o 
 -13   2   4      216.45      256.69     25.97 o 
 -12   2   4      202.18      229.11     16.70 o 
 -11   2   4      621.93      596.68     22.42 o 
 -10   2   4     2251.82     2089.30     37.47 o 
  -9   2   4      121.50      120.88     13.71 o 
  -8   2   4      141.53      158.98      8.06 o 
  -7   2   4      190.57      199.01     11.14 o 
  -6   2   4      200.65      168.17      9.59 o 
  -5   2   4       90.58       87.14      4.16 o 
  -4   2   4      168.56      159.10      3.54 o 
  -3   2   4     1951.73     1994.50     11.16 o 
  -2   2   4     3710.24     3553.55     16.29 o 
  -1   2   4      888.50      841.95      6.64 o 
   0   2   4      324.00      252.45      3.90 o 
   1   2   4     2335.84     2340.82     14.73 o 
   2   2   4     4204.34     4108.29     29.26 o 
   3   2   4      228.58      188.75      4.88 o 
   4   2   4      383.03      311.78      5.02 o 
   5   2   4      930.73      991.99     10.60 o 
   6   2   4      788.29      675.00      9.45 o 
   7   2   4      990.22      890.95     18.73 o 
   8   2   4     1429.03     1416.61     20.21 o 
   9   2   4      684.47      736.90     15.46 o 
  10   2   4     1092.69     1039.53     18.97 o 
  11   2   4     1140.17     1305.87     37.62 o 
  12   2   4       45.38       57.90      7.74 o 
  13   2   4      196.60      203.63     17.86 o 
  14   2   4       93.31       89.25     11.43 o 
  15   2   4       42.39       40.66     11.20 o 
  16   2   4       37.61       26.90      8.85 o 
  17   2   4      381.87      427.89     17.36 o 
  18   2   4       45.09       38.57      8.20 o 
  19   2   4      170.79      157.33     25.25 o 
  20   2   4        2.29       12.16      4.65 o 
 -20   3   4        3.00       11.49      5.14 o 
 -19   3   4       11.38        8.01      7.54 o 
 -18   3   4        0.12       16.06      6.02 o 
 -17   3   4        1.41       16.91      5.62 o 
 -16   3   4        2.92       11.09      4.42 o 
 -15   3   4      139.24      151.92     20.09 o 
 -14   3   4        1.83        7.38      4.09 o 
 -13   3   4       13.20       15.99      5.64 o 
 -12   3   4      142.19      153.26     16.27 o 
 -11   3   4       49.79       52.75      7.30 o 
 -10   3   4       73.68       89.83     10.86 o 
  -9   3   4      841.84      820.92     15.91 o 
  -8   3   4      299.07      280.08     12.59 o 
  -7   3   4      259.64      226.91      7.64 o 
  -6   3   4      165.39      139.07      3.45 o 
  -5   3   4        7.88        9.65      1.74 o 
  -4   3   4       49.54       51.32      5.15 o 
  -3   3   4      299.47      326.07      5.75 o 
  -2   3   4      609.55      667.47      7.00 o 
  -1   3   4      145.67      141.11      4.74 o 
   0   3   4       27.98       32.53      3.67 o 
   1   3   4      136.54      123.97      5.66 o 
   2   3   4       13.70       12.12      3.44 o 
   3   3   4      218.90      193.76      5.54 o 
   4   3   4      329.15      332.36     11.66 o 
   5   3   4      303.38      281.56      7.75 o 
   6   3   4       19.11       20.47      4.64 o 
   7   3   4       15.88       18.63      4.08 o 
   8   3   4       19.56       18.55      3.93 o 
   9   3   4      210.07      196.85     11.23 o 
  10   3   4        0.67        4.47      4.25 o 
  11   3   4       43.90       48.75      5.72 o 
  12   3   4      765.87      802.98     16.30 o 
  13   3   4      331.19      337.23     16.58 o 
  14   3   4       17.94       18.26      4.35 o 
  15   3   4       19.02       22.40      7.06 o 
  16   3   4        2.96        9.67      4.49 o 
  17   3   4        2.83        9.68      4.89 o 
  18   3   4        1.76       15.10      4.11 o 
  19   3   4        1.36        9.54      4.46 o 
 -19   4   4        7.20       23.38      6.68 o 
 -18   4   4      115.41      104.31     19.07 o 
 -17   4   4      264.60      305.60     29.42 o 
 -16   4   4      529.95      576.09     23.90 o 
 -15   4   4      177.62      238.60     23.95 o 
 -14   4   4      325.21      325.37     19.57 o 
 -13   4   4      116.47      123.96     13.55 o 
 -12   4   4     1245.61     1318.59     21.78 o 
 -11   4   4        0.63        9.29      4.17 o 
 -10   4   4       71.45       79.32      8.88 o 
  -9   4   4      170.70      188.17     11.25 o 
  -8   4   4     2669.46     2741.47     31.62 o 
  -7   4   4      711.11      714.02     11.80 o 
  -6   4   4     1356.48     1339.24     20.96 o 
  -5   4   4      245.73      280.66      7.32 o 
  -4   4   4     1990.93     2157.49     22.42 o 
  -3   4   4      395.47      386.44      8.12 o 
  -2   4   4      436.58      400.92      7.12 o 
  -1   4   4      121.02      124.42      6.91 o 
   0   4   4     4349.51     4385.51     29.34 o 
   1   4   4     1073.00     1084.65     12.79 o 
   2   4   4      479.77      467.52      8.66 o 
   3   4   4      684.84      753.78     12.68 o 
   4   4   4      542.87      492.97      9.02 o 
   5   4   4      417.89      434.56     13.01 o 
   6   4   4     1479.50     1540.55     24.71 o 
   7   4   4      155.38      152.76      9.75 o 
   8   4   4      918.17      967.83     16.08 o 
   9   4   4      459.35      475.51     11.52 o 
  10   4   4       11.19       17.22      5.95 o 
  11   4   4      106.46      116.96     13.57 o 
  12   4   4       17.09       20.36      5.47 o 
  13   4   4       15.71       27.60      5.57 o 
  14   4   4       39.27       50.14      8.64 o 
  15   4   4      399.32      470.92     35.03 o 
  16   4   4       54.74       63.21     10.65 o 
  17   4   4       53.83       43.94      8.32 o 
  18   4   4       29.83       26.97      7.03 o 
 -18   5   4       85.41       54.41     10.91 o 
 -17   5   4        1.67        8.48      4.97 o 
 -16   5   4        9.36       13.40      5.10 o 
 -15   5   4      115.87      113.48     17.54 o 
 -14   5   4       34.71       39.80      7.97 o 
 -13   5   4       74.61       74.00      9.92 o 
 -12   5   4       12.23       13.69      4.14 o 
 -11   5   4      177.70      167.67     17.95 o 
 -10   5   4      268.57      271.19     19.09 o 
  -9   5   4       13.53       14.27      4.22 o 
  -8   5   4        5.09        4.44      2.67 o 
  -7   5   4       16.30       18.97      3.40 o 
  -6   5   4        4.02        9.64      3.12 o 
  -5   5   4        6.52        6.75      1.98 o 
  -4   5   4        3.96       12.70      3.12 o 
  -3   5   4      196.11      169.18      8.31 o 
  -2   5   4      102.28      101.53      6.70 o 
  -1   5   4      381.19      335.37     10.82 o 
   0   5   4      181.25      178.22      8.90 o 
   1   5   4      196.62      174.63      9.84 o 
   2   5   4        5.90        7.43      2.67 o 
   3   5   4      806.16      784.26     16.85 o 
   4   5   4        7.80        9.25      2.51 o 
   5   5   4       95.58       77.80      6.02 o 
   6   5   4       53.59       43.05      5.51 o 
   7   5   4      406.74      433.55     12.70 o 
   8   5   4       14.64       15.60      3.26 o 
   9   5   4       45.63       39.23      6.82 o 
  10   5   4      144.84      149.25     13.21 o 
  11   5   4       63.65       55.46      7.43 o 
  12   5   4       47.60       45.08      7.63 o 
  13   5   4       14.08       17.30      4.74 o 
  14   5   4        4.07       11.07      4.23 o 
  15   5   4       56.34       56.24     10.35 o 
  16   5   4       13.43       20.65      7.30 o 
  17   5   4      120.39      105.47     27.46 o 
 -17   6   4       19.13       11.67      5.34 o 
 -16   6   4       28.65       26.01      7.15 o 
 -15   6   4       93.04       81.05     15.11 o 
 -14   6   4       16.72       16.35      5.39 o 
 -13   6   4      247.32      237.97     31.30 o 
 -12   6   4        2.59        8.04      3.83 o 
 -11   6   4      339.78      363.33     24.10 o 
 -10   6   4       65.10       77.77     10.40 o 
  -9   6   4      278.85      298.57     14.00 o 
  -8   6   4       48.89       59.50     11.68 o 
  -7   6   4      441.62      430.52     13.23 o 
  -6   6   4      162.46      143.32      9.18 o 
  -5   6   4      435.41      450.87     18.13 o 
  -4   6   4       33.80       30.65      4.89 o 
  -3   6   4      469.48      470.32     11.51 o 
  -2   6   4      310.37      334.41      8.24 o 
  -1   6   4     1413.90     1427.57     16.55 o 
   0   6   4      278.97      220.86      8.95 o 
   1   6   4      147.00      153.83      8.63 o 
   2   6   4      303.82      290.77      8.18 o 
   3   6   4       91.20       97.01      8.45 o 
   4   6   4       44.98       41.09      5.18 o 
   5   6   4      294.05      314.77     14.29 o 
   6   6   4        0.59        5.12      3.19 o 
   7   6   4      495.46      550.50     16.31 o 
   8   6   4      319.94      289.24     18.64 o 
   9   6   4       94.87      102.98     10.82 o 
  10   6   4      134.30      123.86     13.02 o 
  11   6   4        2.16       10.80      4.26 o 
  12   6   4       80.26       63.53     10.82 o 
  13   6   4       38.20       31.72      7.60 o 
  14   6   4      148.37      162.07     19.95 o 
  15   6   4       54.29       46.16      7.14 o 
  16   6   4      140.45      117.03     33.10 o 
 -15   7   4        4.15       14.00      7.03 o 
 -14   7   4        6.02       12.43      6.33 o 
 -13   7   4        5.87       13.94      6.34 o 
 -12   7   4      112.62       95.70     19.84 o 
 -11   7   4        3.89        7.94      4.01 o 
 -10   7   4       34.84       20.32      9.16 o 
  -9   7   4       58.30       79.04     20.55 o 
  -8   7   4        6.96       18.84      5.73 o 
  -7   7   4        3.94        9.95      4.59 o 
  -6   7   4       23.46       23.54      5.07 o 
  -5   7   4       29.36       32.84      6.78 o 
  -4   7   4       28.36       22.37      7.55 o 
  -3   7   4        0.05       13.14      5.17 o 
  -2   7   4        2.39        8.74      4.12 o 
  -1   7   4        3.01        4.53      4.01 o 
   0   7   4       89.85       86.75     12.79 o 
   1   7   4        6.08       11.20      3.39 o 
   2   7   4       97.97       86.92     11.07 o 
   3   7   4       26.92       33.51      4.69 o 
   4   7   4       66.52       45.93      9.54 o 
   5   7   4       48.25       52.34      7.37 o 
   6   7   4        0.82       10.09      4.13 o 
   7   7   4        6.25       20.74      5.92 o 
   8   7   4        6.18       21.56      6.14 o 
   9   7   4       46.80       42.79      8.69 o 
  10   7   4       29.83       24.13      5.23 o 
  11   7   4       77.29       50.02      8.52 o 
  12   7   4        4.61       11.34      4.46 o 
  13   7   4        2.27        8.29      3.96 o 
  14   7   4        3.24       14.95      5.07 o 
 -12   8   4       76.26       72.67     15.57 o 
 -11   8   4       87.93      130.33     31.10 o 
 -10   8   4      156.82      145.41     32.82 o 
  -9   8   4      107.34      127.56     16.32 o 
  -8   8   4       98.90      127.43     16.52 o 
  -7   8   4       71.29       50.88     15.00 o 
  -6   8   4      217.07      230.03     28.74 o 
  -5   8   4      145.17      135.99     14.46 o 
  -4   8   4       82.22      100.57     13.51 o 
  -3   8   4       29.50       33.25      6.23 o 
  -2   8   4      205.55      253.54     17.49 o 
  -1   8   4      321.72      324.72     22.42 o 
   0   8   4      161.75      184.05     21.52 o 
   1   8   4       27.89       15.39      6.09 o 
   2   8   4      163.96      145.65     24.11 o 
   3   8   4      159.12      138.22     26.25 o 
   4   8   4        0.63       12.67      6.93 o 
   5   8   4        1.42        8.25      4.91 o 
   6   8   4       64.49       56.56     15.62 o 
   7   8   4      102.26       65.06      9.71 o 
   8   8   4       42.46       48.44      9.80 o 
   9   8   4       24.99       54.35     19.58 o 
  10   8   4       58.39       44.54     10.40 o 
  11   8   4       50.68       44.67      9.72 o 
  12   8   4        1.38        6.96      4.24 o 
  -9   9   4        5.88       13.54      6.32 o 
  -8   9   4        2.22        4.36      4.57 o 
  -7   9   4        0.29       12.67      7.94 o 
  -6   9   4        3.17       10.49      4.48 o 
  -5   9   4       56.99       28.66     10.23 o 
  -4   9   4        1.20        9.41      4.66 o 
  -3   9   4       15.07       16.01      5.14 o 
  -2   9   4        6.93       14.75      6.79 o 
  -1   9   4       14.53        9.68      4.28 o 
   0   9   4       46.89       34.16      6.95 o 
   1   9   4        2.10        9.83      4.90 o 
   2   9   4        0.00        7.46      5.30 o 
   3   9   4       35.20       21.54      7.45 o 
   4   9   4        1.72        8.77      7.43 o 
   5   9   4       19.13       39.33      6.68 o 
   6   9   4       28.22       17.34      6.05 o 
   7   9   4        0.92        7.13      5.79 o 
   8   9   4        7.16       14.04      7.36 o 
 -20   1   5      323.57      506.21     74.08 o 
 -19   1   5       14.45       14.10      6.30 o 
 -18   1   5      168.32      166.60     26.62 o 
 -17   1   5        9.12       11.08      5.71 o 
 -16   1   5      548.73      609.03     22.86 o 
 -15   1   5      425.32      443.75     25.68 o 
 -14   1   5      257.15      240.00     19.23 o 
 -13   1   5       32.02       21.61      6.36 o 
 -12   1   5     1061.17     1110.85     24.08 o 
 -11   1   5      933.43      936.92     22.42 o 
 -10   1   5      159.02      174.62     10.49 o 
  -9   1   5       44.45       59.05      8.30 o 
  -8   1   5      835.27      796.21     10.74 o 
  -7   1   5     1155.44     1193.79      8.98 o 
  -6   1   5     2884.57     2823.73     17.90 o 
  -5   1   5      824.81      891.82      7.82 o 
  -4   1   5     2127.30     2178.11     13.29 o 
  -3   1   5       17.55        9.60      2.19 o 
  -2   1   5      371.59      341.06      4.26 o 
  -1   1   5      252.39      248.60      6.95 o 
   0   1   5     1728.68     1669.32     12.80 o 
   1   1   5     3217.42     3127.12     22.70 o 
   2   1   5     3722.63     3587.71     27.31 o 
   3   1   5     6595.80     6830.21     35.10 o 
   4   1   5     4486.99     4605.95     25.88 o 
   5   1   5      841.57      870.59      9.22 o 
   6   1   5       72.48       82.44      5.10 o 
   7   1   5       56.77       73.76      6.95 o 
   8   1   5        1.60        9.71      4.94 o 
   9   1   5      409.65      435.40     10.24 o 
  10   1   5       23.14       21.10      3.99 o 
  11   1   5     1202.32     1309.41     25.10 o 
  12   1   5     1229.48     1344.20     33.89 o 
  13   1   5       99.01       74.71      8.58 o 
  14   1   5       62.94       56.75      9.09 o 
  15   1   5      214.71      235.31     15.36 o 
  16   1   5       30.51       30.62      6.54 o 
  17   1   5      150.99      131.91     22.08 o 
  18   1   5        5.72        7.66      5.07 o 
  19   1   5      135.04      131.07     21.42 o 
 -20   2   5        5.73       16.96      5.99 o 
 -19   2   5        7.95       18.72      6.39 o 
 -18   2   5        0.07       14.74      5.59 o 
 -17   2   5       58.75       39.63      9.26 o 
 -16   2   5       66.49       61.59     10.84 o 
 -15   2   5       55.28       68.07     12.28 o 
 -14   2   5       17.61       20.25      5.28 o 
 -13   2   5      330.10      334.73     19.27 o 
 -12   2   5      474.57      492.43     15.55 o 
 -11   2   5     1884.54     2009.79     22.71 o 
 -10   2   5        7.86       13.51      4.03 o 
  -9   2   5      236.05      244.49     11.95 o 
  -8   2   5      275.08      277.17     12.24 o 
  -7   2   5      377.55      367.79     10.09 o 
  -6   2   5       30.53       18.83      2.50 o 
  -5   2   5        1.41        6.46      2.26 o 
  -4   2   5     3376.62     3564.77     20.75 o 
  -3   2   5     3722.94     3885.98     25.36 o 
  -2   2   5      181.80      187.56      4.99 o 
  -1   2   5      539.48      504.03      6.67 o 
   0   2   5       82.67       96.33      6.06 o 
   1   2   5     2174.99     2191.45     14.29 o 
   2   2   5     2067.22     2020.00     18.85 o 
   3   2   5      146.78      139.06      4.62 o 
   4   2   5      202.90      121.49      8.86 o 
   5   2   5      486.51      611.57     11.09 o 
   6   2   5     1827.65     1883.09     20.28 o 
   7   2   5       81.98       79.45      9.77 o 
   8   2   5      341.92      317.18      8.21 o 
   9   2   5      671.29      666.07     19.32 o 
  10   2   5       53.04       65.18      7.79 o 
  11   2   5       15.27       21.71      4.15 o 
  12   2   5      154.84      167.76     13.63 o 
  13   2   5       82.98      100.38     13.94 o 
  14   2   5      139.52      123.97     18.47 o 
  15   2   5       12.19        9.74      5.29 o 
  16   2   5        7.28       12.95      5.33 o 
  17   2   5        7.85       14.05      5.96 o 
  18   2   5       12.11       14.05      5.97 o 
  19   2   5        0.66       10.05      3.92 o 
 -20   3   5        1.31       11.08      5.29 o 
 -19   3   5      387.40      418.87     26.89 o 
 -18   3   5      139.63      154.73     26.02 o 
 -17   3   5      264.83      302.42     20.23 o 
 -16   3   5       11.20       12.98      4.66 o 
 -15   3   5      557.64      593.74     23.42 o 
 -14   3   5      230.53      268.17     18.71 o 
 -13   3   5     1726.47     1787.09     23.15 o 
 -12   3   5        5.42        6.80      4.14 o 
 -11   3   5      849.98      827.72     16.43 o 
 -10   3   5      435.00      406.51     17.45 o 
  -9   3   5      763.54      729.22     17.90 o 
  -8   3   5       34.67       33.08      5.69 o 
  -7   3   5     1107.57     1011.30     17.38 o 
  -6   3   5      678.01      668.73      9.82 o 
  -5   3   5     4081.28     3928.16     24.53 o 
  -4   3   5      790.37      777.44     12.28 o 
  -3   3   5     1265.11     1158.63     11.58 o 
  -2   3   5      215.36      169.60      7.05 o 
  -1   3   5      755.96      727.08     12.59 o 
   0   3   5       98.60       61.64      7.16 o 
   1   3   5     2548.38     2397.90     20.97 o 
   2   3   5     1997.26     2047.47     21.04 o 
   3   3   5      781.92      683.81     11.48 o 
   4   3   5     1441.10     1396.04     14.08 o 
   5   3   5      487.92      474.74      8.79 o 
   6   3   5      459.71      468.33     12.13 o 
   7   3   5        1.50        8.16      3.35 o 
   8   3   5      419.03      412.10     11.01 o 
   9   3   5       57.78       41.24      5.58 o 
  10   3   5     1297.17     1372.93     20.46 o 
  11   3   5       48.35       48.91      8.31 o 
  12   3   5      121.97      140.06     13.23 o 
  13   3   5        0.92       16.73      4.54 o 
  14   3   5      280.63      289.40     27.51 o 
  15   3   5       28.74       14.89      4.85 o 
  16   3   5      157.51      153.15     17.90 o 
  17   3   5       18.86       14.73      5.12 o 
  18   3   5      437.62      503.01     34.71 o 
 -19   4   5       38.24       30.54      7.78 o 
 -18   4   5        7.57       18.90      4.58 o 
 -17   4   5        0.97       14.77      4.23 o 
 -16   4   5       29.21       20.21      7.82 o 
 -15   4   5       31.91       40.86      8.41 o 
 -14   4   5       63.27       57.31     10.76 o 
 -13   4   5        1.16       10.77      4.08 o 
 -12   4   5        0.06        9.71      3.45 o 
 -11   4   5      452.04      465.13     20.63 o 
 -10   4   5      923.59      923.53     19.95 o 
  -9   4   5        6.42        7.77      4.03 o 
  -8   4   5      216.05      212.12     11.94 o 
  -7   4   5       52.52       51.56      3.48 o 
  -6   4   5      133.63      117.11      8.13 o 
  -5   4   5       49.05       45.96      4.92 o 
  -4   4   5      270.62      303.32      9.14 o 
  -3   4   5      131.61      128.58      8.53 o 
  -2   4   5     1374.39     1388.55     24.16 o 
  -1   4   5      240.26      263.13     10.02 o 
   0   4   5      844.88      797.16     12.69 o 
   1   4   5        2.07       11.42      3.32 o 
   2   4   5      314.84      323.76     10.09 o 
   3   4   5        4.15        8.01      2.67 o 
   4   4   5       37.44       44.78      4.97 o 
   5   4   5      356.18      372.03     11.10 o 
   6   4   5       22.53       30.14      5.46 o 
   7   4   5      292.94      300.05     12.51 o 
   8   4   5       85.08       86.05      8.74 o 
   9   4   5       75.64       73.63      7.58 o 
  10   4   5      161.26      166.89     14.05 o 
  11   4   5      137.59      126.14     15.39 o 
  12   4   5      163.73      160.31     17.66 o 
  13   4   5        7.15        9.85      5.56 o 
  14   4   5       17.40       16.86      5.36 o 
  15   4   5        5.84        5.08      4.07 o 
  16   4   5        3.32       16.46      3.89 o 
  17   4   5       66.47       50.61     11.34 o 
  18   4   5        6.25       11.61      4.30 o 
 -18   5   5       30.73       29.64      6.15 o 
 -17   5   5        0.56        8.50      4.05 o 
 -16   5   5       23.79       25.15      6.38 o 
 -15   5   5       67.34       62.47     10.30 o 
 -14   5   5      482.85      542.52     17.48 o 
 -13   5   5      123.95      118.02     13.78 o 
 -12   5   5      287.61      319.78     20.79 o 
 -11   5   5      237.63      264.04     18.30 o 
 -10   5   5       74.02       92.67     11.68 o 
  -9   5   5      234.20      223.90     12.35 o 
  -8   5   5      131.80      117.57     11.88 o 
  -7   5   5      134.75      135.06      8.56 o 
  -6   5   5      838.86      810.84     17.98 o 
  -5   5   5      405.87      391.40      9.53 o 
  -4   5   5      553.47      569.82     12.37 o 
  -3   5   5      572.10      536.83     12.90 o 
  -2   5   5      313.31      306.16     11.22 o 
  -1   5   5       59.71       75.03      7.42 o 
   0   5   5      260.01      238.89     10.56 o 
   1   5   5      372.27      369.18     10.86 o 
   2   5   5      930.06      910.63     17.16 o 
   3   5   5      178.14      170.76      9.99 o 
   4   5   5      123.55      137.01     11.06 o 
   5   5   5      285.59      292.43     14.31 o 
   6   5   5      101.62      103.30      8.90 o 
   7   5   5       69.36       66.86      7.92 o 
   8   5   5      234.90      227.83     10.88 o 
   9   5   5      296.59      321.23     14.63 o 
  10   5   5      447.34      445.53     14.66 o 
  11   5   5      111.25       88.88     10.99 o 
  12   5   5        2.47       10.19      4.12 o 
  13   5   5       84.94       82.12     13.69 o 
  14   5   5       38.38       27.98      6.39 o 
  15   5   5       39.68       27.99      7.86 o 
  16   5   5       43.07       31.85      8.48 o 
 -16   6   5        2.70       13.14      6.16 o 
 -15   6   5        1.86       14.88      7.75 o 
 -14   6   5        0.13       11.71      5.31 o 
 -13   6   5        8.88       12.95      4.04 o 
 -12   6   5       88.55       78.91     10.79 o 
 -11   6   5       41.27       38.58      9.13 o 
 -10   6   5       62.48       56.83      9.15 o 
  -9   6   5        5.36       11.34      4.50 o 
  -8   6   5      198.45      201.08     14.31 o 
  -7   6   5       64.79       54.93      8.72 o 
  -6   6   5        4.09       12.95      4.25 o 
  -5   6   5        0.20        4.93      1.86 o 
  -4   6   5        0.00        9.29      2.90 o 
  -3   6   5        5.55        7.27      2.37 o 
  -2   6   5       44.31       45.66      5.29 o 
  -1   6   5      340.08      338.93     17.77 o 
   0   6   5      276.82      229.33     10.88 o 
   1   6   5       53.09       53.81      5.96 o 
   2   6   5      194.43      214.83     10.80 o 
   3   6   5       75.75       75.29     10.06 o 
   4   6   5        8.02        9.02      2.70 o 
   5   6   5       75.04       85.20     10.70 o 
   6   6   5       35.01       41.31      5.32 o 
   7   6   5       75.77       89.08     10.24 o 
   8   6   5       11.46       15.75      5.27 o 
   9   6   5        0.17        8.90      4.86 o 
  10   6   5       35.58       25.41      5.91 o 
  11   6   5       36.56       35.08      6.65 o 
  12   6   5        0.19        7.32      3.41 o 
  13   6   5       24.96       16.35      7.27 o 
  14   6   5        0.16       10.28      3.50 o 
  15   6   5       11.14       11.91      4.07 o 
 -14   7   5      146.98      121.53     23.08 o 
 -13   7   5      130.12       96.16     24.62 o 
 -12   7   5      202.15      198.12     22.41 o 
 -11   7   5       59.95       60.48     12.01 o 
 -10   7   5      192.01      241.24     40.16 o 
  -9   7   5       11.43       18.10      8.96 o 
  -8   7   5      173.01      198.91     15.68 o 
  -7   7   5      122.19      115.45     11.76 o 
  -6   7   5      276.56      307.67     23.31 o 
  -5   7   5      400.85      418.68     18.98 o 
  -4   7   5      172.71      180.42     14.25 o 
  -3   7   5       42.05       52.90     18.08 o 
  -2   7   5       55.22       77.56     11.16 o 
  -1   7   5       74.79       74.02     10.27 o 
   0   7   5       54.95       70.95     10.42 o 
   1   7   5       77.07       78.43     11.15 o 
   2   7   5      257.02      303.99     20.87 o 
   3   7   5      474.32      465.66     16.63 o 
   4   7   5       15.81       20.98      6.61 o 
   5   7   5       26.73       32.10      5.89 o 
   6   7   5        6.09       16.29      5.88 o 
   7   7   5      151.67      122.38     16.87 o 
   8   7   5       14.25       16.24      4.93 o 
   9   7   5       95.75       91.63     10.42 o 
  10   7   5       77.79       82.38      9.90 o 
  11   7   5      144.78      129.78     21.63 o 
  12   7   5        7.49       12.44      4.52 o 
  13   7   5       74.13       52.75     12.11 o 
 -12   8   5       29.75       26.46      8.56 o 
 -11   8   5       49.69       30.94     11.48 o 
 -10   8   5        9.22       16.41      7.09 o 
  -9   8   5       73.30       55.21     19.80 o 
  -8   8   5        1.57        6.36      8.86 o 
  -7   8   5       87.52       62.45     17.13 o 
  -6   8   5       67.74       71.46     15.47 o 
  -5   8   5        4.14       16.88      8.53 o 
  -4   8   5        1.51       25.48      7.37 o 
  -3   8   5        4.84        7.05      4.53 o 
  -2   8   5       83.22       78.16      9.31 o 
  -1   8   5      434.49      438.98     18.06 o 
   0   8   5       10.23       15.15      5.40 o 
   1   8   5       21.18       29.49      7.87 o 
   2   8   5       53.63       43.77      9.87 o 
   3   8   5       12.41       14.36      5.28 o 
   4   8   5       17.52       18.76      5.24 o 
   5   8   5        9.69       15.52      6.68 o 
   6   8   5       34.98       50.76     10.27 o 
   7   8   5      122.69       99.42     19.92 o 
   8   8   5        0.42        9.95      5.42 o 
   9   8   5        6.27       19.24      6.81 o 
  10   8   5        2.42       15.83      4.57 o 
  11   8   5        0.04       12.35      4.65 o 
  -8   9   5       24.68       25.96      8.05 o 
  -7   9   5       50.43       49.03     11.38 o 
  -6   9   5       31.11       23.70      8.14 o 
  -5   9   5       36.12       38.63     12.15 o 
  -4   9   5       35.73       38.83      7.76 o 
  -3   9   5       26.37       25.93      6.25 o 
  -2   9   5        1.94       10.84      8.34 o 
  -1   9   5       35.09       24.49      7.65 o 
   0   9   5       60.53       51.98     12.62 o 
   1   9   5       10.89       16.54      5.94 o 
   2   9   5       13.68       14.72      5.80 o 
   3   9   5       86.25       87.28     11.73 o 
   4   9   5       64.02       48.68      8.75 o 
   5   9   5       12.41       21.63      8.78 o 
   6   9   5       25.01       27.44     10.08 o 
   7   9   5        4.64       18.54      5.45 o 
 -20   0   6       11.21       23.50      8.24 o 
 -19   0   6       67.45       23.93     18.57 o 
 -18   0   6       26.37       38.17     11.82 o 
 -17   0   6      471.42      527.87     38.29 o 
 -16   0   6      127.34      160.94     41.10 o 
 -15   0   6      182.68      157.23     32.43 o 
 -14   0   6       38.03       38.99     14.08 o 
 -13   0   6     1886.24     1821.39     26.16 o 
 -12   0   6      211.07      269.44     15.84 o 
 -11   0   6     1102.62     1090.64     25.45 o 
 -10   0   6      952.24      927.26     19.00 o 
  -9   0   6      935.00      896.14     20.01 o 
  -8   0   6     1689.16     1676.35     24.90 o 
  -7   0   6      982.75      931.72     15.94 o 
  -6   0   6     2655.66     2505.24     19.39 o 
  -5   0   6     3362.54     3288.84     25.82 o 
  -4   0   6     6794.69     6828.07     43.59 o 
  -3   0   6      755.36      974.94     14.30 o 
  -2   0   6     5794.27     5787.32     93.85 o 
  -1   0   6      694.67      628.63     23.84 o 
   0   0   6     1805.24     1588.52     31.72 o 
   1   0   6       97.16      155.47     24.82 o 
   2   0   6     6519.56     6952.53    282.68 o 
   3   0   6      545.22      579.92     13.01 o 
   4   0   6      638.35      553.08     10.84 o 
   5   0   6      502.36      719.65     18.94 o 
   6   0   6     1586.30     1607.69     35.61 o 
   7   0   6      192.60      198.64      7.53 o 
   8   0   6     1202.27     1131.45     27.11 o 
   9   0   6     1024.91      937.44     21.56 o 
  10   0   6      867.20      772.81     23.20 o 
  11   0   6       21.85       18.14      4.73 o 
  12   0   6        1.35       14.22      5.13 o 
  13   0   6       63.47       79.30     13.85 o 
  14   0   6      738.41      735.39     29.58 o 
  15   0   6        9.72       28.65     10.44 o 
  16   0   6      112.47       95.97     23.74 o 
  17   0   6       38.45       68.80     12.24 o 
  18   0   6      162.05      149.89     28.57 o 
  19   0   6       34.44       43.94     10.18 o 
 -20   1   6       15.37       25.67      8.54 o 
 -19   1   6       83.16       77.33     14.67 o 
 -18   1   6      181.87      221.83     30.21 o 
 -17   1   6       42.23       54.03     10.20 o 
 -16   1   6      135.50      140.99     20.86 o 
 -15   1   6       17.66       24.29     11.71 o 
 -14   1   6       24.28       21.54      5.61 o 
 -13   1   6      178.32      184.77      9.35 o 
 -12   1   6      213.61      197.62     13.55 o 
 -11   1   6      280.29      297.54     13.52 o 
 -10   1   6     1847.26     1855.21     21.10 o 
  -9   1   6      256.55      242.87      7.21 o 
  -8   1   6     1505.14     1431.00     16.87 o 
  -7   1   6        0.23        4.07      1.49 o 
  -6   1   6      908.15      860.45     12.98 o 
  -5   1   6      474.91      433.35      6.85 o 
  -4   1   6      400.87      346.14      7.21 o 
  -3   1   6      209.30      171.85      4.49 o 
  -2   1   6     1265.85     1311.37      9.31 o 
  -1   1   6      478.31      454.20      6.95 o 
   0   1   6     1038.53     1012.34     10.12 o 
   1   1   6      153.28      155.03      5.34 o 
   2   1   6      562.19      462.61     10.59 o 
   3   1   6      106.13      142.97      3.68 o 
   4   1   6      559.89      518.26     11.17 o 
   5   1   6       83.19       88.56      6.00 o 
   6   1   6       14.75       12.39      3.07 o 
   7   1   6        1.86        5.18      2.48 o 
   8   1   6       23.68       20.04      4.89 o 
   9   1   6        0.95        7.60      4.38 o 
  10   1   6       84.07       82.10     12.83 o 
  11   1   6      290.36      347.49     13.92 o 
  12   1   6      212.98      210.28     13.88 o 
  13   1   6        0.26       13.30      4.24 o 
  14   1   6       14.87       16.05      5.67 o 
  15   1   6       89.66       73.64     10.35 o 
  16   1   6       15.87       16.30      5.57 o 
  17   1   6       81.64       88.44     11.64 o 
  18   1   6      127.16       88.70     19.97 o 
  19   1   6       17.51       16.69      4.61 o 
 -20   2   6      129.19      118.72     14.47 o 
 -19   2   6       16.15       30.67      9.86 o 
 -18   2   6       15.14       26.59      7.21 o 
 -17   2   6       26.99       25.00      7.39 o 
 -16   2   6       12.70       13.34      5.33 o 
 -15   2   6       91.13       80.44     10.24 o 
 -14   2   6      300.95      344.23     34.69 o 
 -13   2   6        4.61       15.38      3.76 o 
 -12   2   6       64.84       63.73      8.32 o 
 -11   2   6      450.86      487.74     26.85 o 
 -10   2   6       12.74       13.62      4.55 o 
  -9   2   6      448.48      457.71     13.79 o 
  -8   2   6      387.20      408.50     13.54 o 
  -7   2   6      666.79      622.71     16.26 o 
  -6   2   6      904.41      972.74     15.40 o 
  -5   2   6     1343.73     1313.36     18.28 o 
  -4   2   6       50.60       46.22      5.60 o 
  -3   2   6     1722.07     1717.40     12.83 o 
  -2   2   6      843.68      796.24      7.66 o 
  -1   2   6     1213.43     1119.67     10.69 o 
   0   2   6      230.03      225.60      4.98 o 
   1   2   6     3714.32     3517.39     26.58 o 
   2   2   6        4.93        5.71      1.69 o 
   3   2   6      439.63      426.92     11.88 o 
   4   2   6      568.14      605.14     10.25 o 
   5   2   6      445.81      410.97      8.69 o 
   6   2   6       43.24       51.35      5.41 o 
   7   2   6      757.77      745.27     16.66 o 
   8   2   6       12.44       15.58      4.58 o 
   9   2   6     1110.52     1078.20     23.76 o 
  10   2   6        1.50       13.04      5.18 o 
  11   2   6       54.87       38.51      7.52 o 
  12   2   6      552.76      638.88     23.72 o 
  13   2   6      147.32      158.73     21.30 o 
  14   2   6        2.61       16.18      4.96 o 
  15   2   6      350.52      362.67     16.89 o 
  16   2   6      102.94       91.47     11.51 o 
  17   2   6       95.37       87.77     13.08 o 
  18   2   6      101.94       80.44     17.80 o 
 -19   3   6       34.71       40.45     10.07 o 
 -18   3   6        2.23       13.04      5.45 o 
 -17   3   6        0.84       11.04      4.64 o 
 -16   3   6      106.68       85.71     14.68 o 
 -15   3   6       34.13       35.63      6.55 o 
 -14   3   6      190.68      183.32     27.66 o 
 -13   3   6       24.85       39.51     10.33 o 
 -12   3   6       26.11       25.10      5.46 o 
 -11   3   6      456.70      514.67     18.11 o 
 -10   3   6      463.99      454.27     14.73 o 
  -9   3   6      292.57      296.39     14.34 o 
  -8   3   6        6.56       11.88      3.66 o 
  -7   3   6       10.22       13.99      4.49 o 
  -6   3   6       81.21       79.18      6.48 o 
  -5   3   6       17.11       22.29      3.31 o 
  -4   3   6       99.90      116.19      7.47 o 
  -3   3   6      758.63      723.06     11.03 o 
  -2   3   6       58.19       47.82      3.89 o 
  -1   3   6        0.05        3.97      1.29 o 
   0   3   6      306.83      326.02     11.95 o 
   1   3   6      445.29      474.61     11.48 o 
   2   3   6      281.09      273.53      9.25 o 
   3   3   6       51.60       45.72      4.98 o 
   4   3   6       54.80       59.05      7.38 o 
   5   3   6      258.55      277.91      7.12 o 
   6   3   6      127.50      146.50      9.53 o 
   7   3   6       17.09       23.83      4.84 o 
   8   3   6       79.63       96.45     14.08 o 
   9   3   6      133.22      137.82     13.92 o 
  10   3   6      128.90      143.25     16.45 o 
  11   3   6      377.72      381.90     16.30 o 
  12   3   6       28.61       26.72      5.66 o 
  13   3   6       31.49       35.41      7.95 o 
  14   3   6       30.97       33.43      6.10 o 
  15   3   6       17.86       15.10      4.06 o 
  16   3   6       19.43       21.38      6.75 o 
  17   3   6       11.20       16.33      5.06 o 
  18   3   6        6.84        9.68      5.90 o 
 -18   4   6      116.81       92.67     21.81 o 
 -17   4   6        7.24       17.19      6.21 o 
 -16   4   6      237.76      248.28     21.74 o 
 -15   4   6       88.43       90.69     15.63 o 
 -14   4   6       32.78       40.08      7.74 o 
 -13   4   6       53.74       65.19      9.93 o 
 -12   4   6      514.56      618.42     20.58 o 
 -11   4   6      561.64      565.24     15.86 o 
 -10   4   6      540.94      546.47     15.46 o 
  -9   4   6      438.76      437.65     17.39 o 
  -8   4   6       30.44       40.98      6.81 o 
  -7   4   6      513.44      525.83     14.80 o 
  -6   4   6      401.01      387.06     11.15 o 
  -5   4   6      122.25      100.49      8.60 o 
  -4   4   6      227.19      244.69      9.03 o 
  -3   4   6      899.77      897.19     16.33 o 
  -2   4   6      185.37      201.35      9.03 o 
  -1   4   6     2139.78     2143.26     29.84 o 
   0   4   6       75.16       67.51      6.70 o 
   1   4   6      720.38      734.32     14.23 o 
   2   4   6      447.21      426.41     13.60 o 
   3   4   6      556.62      567.92     16.26 o 
   4   4   6       10.73       14.29      5.18 o 
   5   4   6      157.12      153.82     12.97 o 
   6   4   6       13.51       14.89      3.40 o 
   7   4   6      372.37      390.31     13.85 o 
   8   4   6       27.64       28.04      5.21 o 
   9   4   6      448.41      491.60     14.01 o 
  10   4   6       54.16       34.86      6.10 o 
  11   4   6      447.24      556.52     18.21 o 
  12   4   6       11.50       14.03      5.04 o 
  13   4   6       27.62       31.09      6.98 o 
  14   4   6        4.78       16.56      5.08 o 
  15   4   6       35.81       28.01      7.64 o 
  16   4   6       13.07       13.33      4.10 o 
  17   4   6       84.36       66.32     13.16 o 
 -17   5   6       41.62       41.79      8.58 o 
 -16   5   6        2.64        9.02      4.18 o 
 -15   5   6       11.90       12.12      4.71 o 
 -14   5   6        0.76       10.79      3.58 o 
 -13   5   6       80.91       78.05     10.98 o 
 -12   5   6       87.57       85.73     11.27 o 
 -11   5   6      234.59      280.90     18.46 o 
 -10   5   6       17.44       18.29      4.34 o 
  -9   5   6      427.60      417.09     19.63 o 
  -8   5   6       33.18       32.80      6.06 o 
  -7   5   6      253.28      276.77     12.76 o 
  -6   5   6       32.19       50.98      6.73 o 
  -5   5   6      170.13      179.49      9.93 o 
  -4   5   6       23.24       29.31      6.00 o 
  -3   5   6      340.32      325.19     10.17 o 
  -2   5   6        2.23       11.18      4.03 o 
  -1   5   6       38.77       39.32      3.77 o 
   0   5   6       25.21       32.27      5.10 o 
   1   5   6      175.86      190.56     10.31 o 
   2   5   6      425.54      448.32     16.35 o 
   3   5   6       31.33       22.59      5.68 o 
   4   5   6       11.75       14.62      3.37 o 
   5   5   6       20.67       31.74      4.32 o 
   6   5   6        0.32        2.72      3.32 o 
   7   5   6        5.67       14.55      3.49 o 
   8   5   6       39.95       31.41      6.19 o 
   9   5   6        6.69       11.13      3.62 o 
  10   5   6       33.41       40.25      7.09 o 
  11   5   6        0.04        8.61      3.11 o 
  12   5   6        3.58        8.68      5.27 o 
  13   5   6        0.75        8.36      3.49 o 
  14   5   6       63.77       60.35     12.28 o 
  15   5   6        0.53       10.80      4.47 o 
  16   5   6       20.10       20.78      5.60 o 
 -16   6   6        4.72        6.95      5.10 o 
 -15   6   6       33.65       36.00      9.43 o 
 -14   6   6        0.31        3.74      4.95 o 
 -13   6   6       54.44       53.82     10.79 o 
 -12   6   6      139.56      112.31     15.60 o 
 -11   6   6      184.09      213.75     17.00 o 
 -10   6   6      153.53      134.85     17.43 o 
  -9   6   6       11.95       18.50      4.76 o 
  -8   6   6      246.27      251.32     17.57 o 
  -7   6   6        3.00       18.02      6.61 o 
  -6   6   6       36.63       41.40      7.39 o 
  -5   6   6      105.45      100.02     10.44 o 
  -4   6   6      197.86      183.42     12.05 o 
  -3   6   6      204.97      207.11      8.51 o 
  -2   6   6      325.03      309.73     16.54 o 
  -1   6   6       96.32       85.03     11.54 o 
   0   6   6     1160.39     1192.27     17.30 o 
   1   6   6        1.28       10.85      3.58 o 
   2   6   6      257.18      256.09      9.68 o 
   3   6   6      342.33      353.54     11.70 o 
   4   6   6      117.69      124.14      8.53 o 
   5   6   6        8.22       12.29      4.23 o 
   6   6   6      407.12      450.10     11.90 o 
   7   6   6        4.97       11.50      4.63 o 
   8   6   6      484.56      527.68     14.75 o 
   9   6   6       22.01       12.22      4.65 o 
  10   6   6      384.86      441.51     31.31 o 
  11   6   6      117.34      102.35     13.98 o 
  12   6   6       76.74       75.37     13.34 o 
  13   6   6       12.76        4.89      4.75 o 
  14   6   6       43.28       27.25      6.45 o 
 -14   7   6        0.00        9.04      4.49 o 
 -13   7   6        0.51        7.24      3.94 o 
 -12   7   6       57.06       47.70      8.25 o 
 -11   7   6       11.17       24.94      7.50 o 
 -10   7   6        5.78        8.56      5.80 o 
  -9   7   6       63.88       63.08     11.91 o 
  -8   7   6        7.61        8.20      5.50 o 
  -7   7   6       16.69       20.64      6.30 o 
  -6   7   6       34.06       43.65      8.86 o 
  -5   7   6       82.05       91.94     12.32 o 
  -4   7   6        0.44        6.72      4.72 o 
  -3   7   6        6.21       11.97      4.44 o 
  -2   7   6        5.26       20.27      4.72 o 
  -1   7   6      177.17      174.75     20.37 o 
   0   7   6       15.47       21.98      7.07 o 
   1   7   6       14.95       20.07      4.57 o 
   2   7   6        7.87       14.51      4.15 o 
   3   7   6      227.60      253.26     15.80 o 
   4   7   6       18.98       22.29      5.33 o 
   5   7   6        4.81       14.51      4.82 o 
   6   7   6        0.45        6.93      3.58 o 
   7   7   6        0.26       11.48      5.14 o 
   8   7   6        8.83       12.62      3.91 o 
   9   7   6       13.40       12.39      4.63 o 
  10   7   6        0.97        5.18      5.53 o 
  11   7   6       19.41       24.85      9.48 o 
  12   7   6        4.16       14.47      5.00 o 
 -11   8   6      127.72      129.59     31.13 o 
 -10   8   6       47.29       56.28     16.90 o 
  -9   8   6       23.79       36.71      8.00 o 
  -8   8   6       71.36       94.34     15.62 o 
  -7   8   6       61.47       52.04     13.63 o 
  -6   8   6       10.67       23.95      7.27 o 
  -5   8   6       77.99       88.71     13.48 o 
  -4   8   6      124.37       90.00     19.99 o 
  -3   8   6      118.77      125.61     15.98 o 
  -2   8   6        0.77        9.26      5.08 o 
  -1   8   6       20.20       38.90      8.70 o 
   0   8   6       62.39       46.33     11.91 o 
   1   8   6       63.44       62.93     13.06 o 
   2   8   6        2.66        7.84      4.45 o 
   3   8   6       63.64       66.55     10.33 o 
   4   8   6      151.60      151.39     20.67 o 
   5   8   6      102.13       87.52     17.92 o 
   6   8   6       17.98       18.72      5.78 o 
   7   8   6       42.88       26.53      9.24 o 
   8   8   6       47.46       36.61      8.70 o 
   9   8   6       51.89       37.39      8.05 o 
  -6   9   6        6.36        8.25      5.01 o 
  -5   9   6       11.24        5.54      6.28 o 
  -4   9   6        1.32        6.93      6.48 o 
  -3   9   6        2.72       17.03      5.91 o 
  -2   9   6        1.70       11.53      3.57 o 
  -1   9   6        1.05       11.69      4.35 o 
   0   9   6        0.00       10.66      4.62 o 
   1   9   6       12.09       12.59      5.78 o 
   2   9   6        3.69       22.84      6.16 o 
   3   9   6        0.10        7.51      3.11 o 
   4   9   6        1.60        5.39      4.06 o 
   5   9   6        2.34       11.14      4.54 o 
 -19   1   7       26.89       27.66      9.90 o 
 -18   1   7       50.73       47.06     12.77 o 
 -17   1   7        5.09       13.37      4.86 o 
 -16   1   7        1.02       14.11      6.46 o 
 -15   1   7      555.23      578.78     19.00 o 
 -14   1   7      535.90      560.68     19.89 o 
 -13   1   7      661.27      655.49     14.66 o 
 -12   1   7     1118.45     1233.92     18.85 o 
 -11   1   7      445.27      494.25     16.58 o 
 -10   1   7      403.73      365.98     10.57 o 
  -9   1   7      669.38      650.96      7.94 o 
  -8   1   7       16.38       15.36      3.18 o 
  -7   1   7     1511.85     1537.37     21.03 o 
  -6   1   7     1185.05     1240.35     14.04 o 
  -5   1   7     3230.28     3320.56     27.74 o 
  -4   1   7     1318.09     1426.86     14.28 o 
  -3   1   7     1274.26     1232.18     13.21 o 
  -2   1   7      186.51      177.59      6.37 o 
  -1   1   7      409.16      413.64      6.58 o 
   0   1   7       28.77       32.39      4.93 o 
   1   1   7     1298.97     1274.77     20.36 o 
   2   1   7       32.93       49.81      7.55 o 
   3   1   7      330.72      285.35     13.58 o 
   4   1   7      132.88      153.81      8.59 o 
   5   1   7      774.52      770.76     19.09 o 
   6   1   7       19.94       10.48      3.33 o 
   7   1   7       94.71       93.39      5.76 o 
   8   1   7       75.92       81.47     10.49 o 
   9   1   7      923.20      838.92     20.30 o 
  10   1   7      274.85      338.09     22.10 o 
  11   1   7       57.53       48.71      7.53 o 
  12   1   7      311.75      371.56     12.78 o 
  13   1   7      354.43      364.66     14.58 o 
  14   1   7       12.11       16.38      4.56 o 
  15   1   7       80.06       86.34     14.78 o 
  16   1   7       53.93       51.29      9.38 o 
  17   1   7       17.41       10.70      4.73 o 
  18   1   7      247.05      295.54     34.30 o 
 -19   2   7        4.54       10.42      5.57 o 
 -18   2   7        4.60       16.28      7.34 o 
 -17   2   7      214.26      204.22     24.62 o 
 -16   2   7       23.03       31.20     13.10 o 
 -15   2   7      223.83      275.86     26.49 o 
 -14   2   7        9.70       13.70      4.32 o 
 -13   2   7      409.03      407.73     22.44 o 
 -12   2   7      416.93      407.88     13.36 o 
 -11   2   7      375.76      392.78     12.39 o 
 -10   2   7        6.81        9.98      3.48 o 
  -9   2   7      122.80      113.55     16.08 o 
  -8   2   7        5.77        7.47      2.26 o 
  -7   2   7       22.02       20.07      3.12 o 
  -6   2   7        8.73       10.84      2.49 o 
  -5   2   7      161.13      157.62      9.17 o 
  -4   2   7      174.84      207.28      7.40 o 
  -3   2   7      539.67      617.50      9.91 o 
  -2   2   7        2.89        5.27      1.85 o 
  -1   2   7      752.93      735.71      9.28 o 
   0   2   7       19.35       18.40      2.19 o 
   1   2   7      301.52      310.13      8.46 o 
   2   2   7       15.08       18.11      2.33 o 
   3   2   7      314.59      356.39      6.85 o 
   4   2   7      195.20      193.33      9.16 o 
   5   2   7       10.51        9.55      2.26 o 
   6   2   7      299.69      287.39     13.28 o 
   7   2   7      112.32      114.49      9.03 o 
   8   2   7      301.94      253.97     15.04 o 
   9   2   7      404.86      387.33     12.48 o 
  10   2   7      242.98      281.24     12.59 o 
  11   2   7      152.15      183.79     15.09 o 
  12   2   7       27.75       24.92      5.78 o 
  13   2   7        9.03       16.99      4.68 o 
  14   2   7      151.21      133.84     21.69 o 
  15   2   7       33.77       24.41      6.23 o 
  16   2   7       23.49       20.92      5.94 o 
  17   2   7       12.52       23.87      7.32 o 
 -18   3   7      102.74       91.47     15.42 o 
 -17   3   7        2.94       17.30      5.46 o 
 -16   3   7       73.00       49.73     13.96 o 
 -15   3   7      172.61      188.71     15.56 o 
 -14   3   7      280.47      293.23     19.96 o 
 -13   3   7      152.66      180.47     25.39 o 
 -12   3   7      490.82      478.62     16.51 o 
 -11   3   7       19.25       22.82      4.94 o 
 -10   3   7      701.83      719.37     20.15 o 
  -9   3   7      115.59       95.93     12.39 o 
  -8   3   7     1386.03     1369.52     28.41 o 
  -7   3   7      173.05      174.98      8.13 o 
  -6   3   7     2660.65     2452.50     19.75 o 
  -5   3   7      203.91      181.85     13.39 o 
  -4   3   7     1436.56     1372.33     17.17 o 
  -3   3   7        0.96        5.65      2.16 o 
  -2   3   7     1098.45     1007.55     29.19 o 
  -1   3   7      492.19      496.78      7.81 o 
   0   3   7      625.01      596.83     12.37 o 
   1   3   7        0.83        5.56      2.03 o 
   2   3   7     2945.66     2758.96     33.20 o 
   3   3   7      144.00      149.01      7.97 o 
   4   3   7     1044.92     1041.99     12.71 o 
   5   3   7       10.50       10.48      2.24 o 
   6   3   7      233.30      231.58     10.32 o 
   7   3   7       75.79       80.01     10.96 o 
   8   3   7      161.02      183.20     11.46 o 
   9   3   7       14.88       17.61      5.58 o 
  10   3   7      298.74      272.22     16.14 o 
  11   3   7      313.57      336.02     17.49 o 
  12   3   7      642.83      720.07     23.72 o 
  13   3   7       24.38       29.68      6.23 o 
  14   3   7       36.72       23.43      6.68 o 
  15   3   7       43.51       36.11      7.76 o 
  16   3   7       29.15       22.14      6.22 o 
  17   3   7       54.65       52.70      9.48 o 
 -17   4   7        0.89       14.02      6.11 o 
 -16   4   7       90.06       91.53     15.27 o 
 -15   4   7       25.97       20.30      5.51 o 
 -14   4   7      325.98      377.08     36.28 o 
 -13   4   7       75.82       75.08     10.65 o 
 -12   4   7       16.80       16.81      5.23 o 
 -11   4   7        3.96       13.29      5.74 o 
 -10   4   7        9.75       18.38      5.05 o 
  -9   4   7        1.93       10.22      4.62 o 
  -8   4   7       49.50       58.00      8.36 o 
  -7   4   7      124.30      103.38     13.54 o 
  -6   4   7       86.08      105.42      8.24 o 
  -5   4   7       59.52       67.01      5.16 o 
  -4   4   7      371.65      397.92     11.50 o 
  -3   4   7       24.20       28.81      5.25 o 
  -2   4   7       16.39       18.39      3.20 o 
  -1   4   7       34.38       40.98      5.23 o 
   0   4   7      178.18      169.06      8.70 o 
   1   4   7     1060.73     1079.71     23.08 o 
   2   4   7      448.62      418.89     10.69 o 
   3   4   7       19.33       18.53      3.73 o 
   4   4   7      114.53      114.54      9.43 o 
   5   4   7        5.00        8.45      3.20 o 
   6   4   7       26.24       24.28      4.04 o 
   7   4   7      259.38      306.16     16.65 o 
   8   4   7       35.09       36.77      5.96 o 
   9   4   7      573.81      559.37     20.80 o 
  10   4   7      126.05      102.22     13.36 o 
  11   4   7       21.38       25.33      7.36 o 
  12   4   7       41.09       45.56      8.71 o 
  13   4   7       15.26       19.24      5.77 o 
  14   4   7       40.08       40.86      7.72 o 
  15   4   7       19.02       30.11      6.84 o 
  16   4   7        6.80       11.89      6.33 o 
 -16   5   7      102.38       91.21     18.18 o 
 -15   5   7        5.49       13.45      5.30 o 
 -14   5   7       71.55       67.36     13.41 o 
 -13   5   7      172.05      157.99     22.78 o 
 -12   5   7        2.74       12.58      3.23 o 
 -11   5   7       53.33       54.16      9.95 o 
 -10   5   7      175.46      183.30     22.45 o 
  -9   5   7      198.78      190.12     22.10 o 
  -8   5   7       49.54       70.49     10.82 o 
  -7   5   7      245.70      209.19     14.88 o 
  -6   5   7      111.60      116.63      9.55 o 
  -5   5   7      966.03      948.03     17.48 o 
  -4   5   7       98.04      105.69     11.75 o 
  -3   5   7       22.12       30.38      4.47 o 
  -2   5   7       66.53       70.41      7.46 o 
  -1   5   7      347.09      440.32     20.54 o 
   0   5   7       24.09       34.02      4.84 o 
   1   5   7      181.09      178.66     13.21 o 
   2   5   7      459.74      483.64     13.86 o 
   3   5   7     1532.68     1573.77     21.52 o 
   4   5   7      149.97      153.41     12.69 o 
   5   5   7      184.10      224.05     13.98 o 
   6   5   7       17.93       12.59      4.38 o 
   7   5   7      105.22      127.21     10.89 o 
   8   5   7        1.52       12.99      3.54 o 
   9   5   7       12.53       20.03      4.95 o 
  10   5   7      195.07      213.04     18.54 o 
  11   5   7      693.36      735.06     17.76 o 
  12   5   7       37.52       31.90      7.53 o 
  13   5   7       76.99       64.40     11.31 o 
  14   5   7       51.90       27.29     12.92 o 
  15   5   7       15.75       19.02      7.98 o 
 -15   6   7        4.71       10.27      4.90 o 
 -14   6   7       25.36       25.99      7.94 o 
 -13   6   7        1.50       10.76      4.04 o 
 -12   6   7       28.94       24.80      7.02 o 
 -11   6   7      127.53      107.82     18.59 o 
 -10   6   7       24.03       20.64      5.35 o 
  -9   6   7       14.51       13.99      4.03 o 
  -8   6   7       20.06       16.15      4.47 o 
  -7   6   7       12.89       17.04      4.02 o 
  -6   6   7        9.69        8.34      3.27 o 
  -5   6   7      221.43      255.88     14.20 o 
  -4   6   7       81.82       69.18      9.10 o 
  -3   6   7      168.52      208.12     13.34 o 
  -2   6   7       31.36       24.19      4.75 o 
  -1   6   7       23.76       19.52      3.72 o 
   0   6   7       17.29        8.77      3.18 o 
   1   6   7        0.00        8.06      2.39 o 
   2   6   7       92.11       92.57     12.72 o 
   3   6   7       13.09       18.37      4.26 o 
   4   6   7      168.08      149.35      9.58 o 
   5   6   7       30.51       34.44      5.36 o 
   6   6   7       13.98       21.05      4.82 o 
   7   6   7       11.34        7.51      3.76 o 
   8   6   7       20.08       16.01      5.31 o 
   9   6   7       13.81       21.25      4.63 o 
  10   6   7       23.80       30.19      6.47 o 
  11   6   7      100.98       92.03     15.10 o 
  12   6   7       21.37       21.95      6.38 o 
  13   6   7       31.90       26.10      7.58 o 
 -12   7   7        1.25       10.46      3.37 o 
 -11   7   7      146.29      107.92     25.11 o 
 -10   7   7       32.58       33.07      9.01 o 
  -9   7   7       60.88       62.37     11.87 o 
  -8   7   7        2.80       19.25      7.57 o 
  -7   7   7      125.44      103.74     19.92 o 
  -6   7   7       20.50       32.36      8.51 o 
  -5   7   7      127.78      143.03     12.89 o 
  -4   7   7       81.40       88.01     19.88 o 
  -3   7   7      284.33      288.10     18.29 o 
  -2   7   7       10.11       15.40      4.75 o 
  -1   7   7       34.57       52.72      6.44 o 
   0   7   7       47.17       52.47      8.74 o 
   1   7   7      133.26      118.84     14.37 o 
   2   7   7        9.23       12.26      6.51 o 
   3   7   7      214.58      210.76     20.84 o 
   4   7   7      150.45      137.04     12.10 o 
   5   7   7      173.87      151.28     13.75 o 
   6   7   7       23.33       19.09      6.17 o 
   7   7   7        5.20       13.46      4.79 o 
   8   7   7       39.93       28.39      6.51 o 
   9   7   7       52.73       62.00     10.21 o 
  10   7   7       49.75       23.03     25.74 o 
  11   7   7       41.93       49.62     13.13 o 
  -9   8   7        0.39       14.76      9.85 o 
  -8   8   7       38.17       35.68     10.89 o 
  -7   8   7        4.47       17.99      6.45 o 
  -6   8   7        0.00        9.15      5.20 o 
  -5   8   7       13.50       23.48      7.68 o 
  -4   8   7       26.88       34.11      7.08 o 
  -3   8   7        2.59        7.01      5.26 o 
  -2   8   7       10.46        8.44      4.88 o 
  -1   8   7       54.06       35.63      8.86 o 
   0   8   7      135.68      108.78     16.92 o 
   1   8   7       18.44       35.45      6.02 o 
   2   8   7       27.93       27.82      7.89 o 
   3   8   7        3.33       12.98      5.29 o 
   4   8   7        1.52        9.56      4.01 o 
   5   8   7        3.73        8.12      3.48 o 
   6   8   7        2.62        9.26      3.90 o 
   7   8   7        5.60        6.58      4.34 o 
   8   8   7       85.43       97.57     20.01 o 
  -3   9   7       50.29       44.29     13.97 o 
  -2   9   7       34.97       31.95      9.04 o 
  -1   9   7        4.34        4.52      4.65 o 
   0   9   7      136.79      148.48     16.53 o 
   1   9   7       14.93       12.86      5.88 o 
 -19   0   8       91.27      111.48     30.98 o 
 -18   0   8       71.15       44.84     13.72 o 
 -17   0   8        1.15       11.06      6.96 o 
 -16   0   8      219.77      206.98     32.94 o 
 -15   0   8       30.31       26.94     10.99 o 
 -14   0   8      842.15      906.16     33.21 o 
 -13   0   8        6.72       14.73      6.61 o 
 -12   0   8     2493.37     2455.71     43.30 o 
 -11   0   8     1129.55     1217.97     18.56 o 
 -10   0   8      621.46      529.96     20.01 o 
  -9   0   8        4.48        5.71      6.66 o 
  -8   0   8      702.52      677.67     26.39 o 
  -7   0   8       11.06       12.87      6.32 o 
  -6   0   8      558.02      472.22     11.60 o 
  -5   0   8        5.29        8.50      3.70 o 
  -4   0   8      748.23      691.77     25.21 o 
  -3   0   8        0.83        5.76      2.00 o 
  -2   0   8      757.55      645.21     12.28 o 
  -1   0   8      234.56      235.81     18.53 o 
   0   0   8       22.49       52.27     19.90 o 
   1   0   8      960.27     1017.43     72.76 o 
   2   0   8      197.77      151.90     16.81 o 
   3   0   8       47.97       86.38     15.59 o 
   4   0   8       51.56       56.08     20.94 o 
   5   0   8       32.46       46.18      5.74 o 
   6   0   8       46.31       36.68      5.25 o 
   7   0   8      574.71      636.78     14.23 o 
   8   0   8        8.78        9.29      4.48 o 
   9   0   8     1531.87     1536.26     33.27 o 
  10   0   8       17.49       10.03      4.40 o 
  11   0   8      397.79      400.31     34.87 o 
  12   0   8       84.05       68.40     14.95 o 
  13   0   8      281.57      359.82     20.35 o 
  14   0   8       41.05       26.94      8.84 o 
  15   0   8      225.98      258.20     35.54 o 
  16   0   8        0.81        8.41      5.85 o 
  17   0   8       54.74       33.16     18.56 o 
 -18   1   8        1.58       16.77      6.40 o 
 -17   1   8       11.84       18.52      5.42 o 
 -16   1   8       82.40       77.36     16.10 o 
 -15   1   8        2.01        8.22      5.47 o 
 -14   1   8       18.38       21.15      5.96 o 
 -13   1   8       36.40       34.73      8.03 o 
 -12   1   8      319.05      296.05     12.51 o 
 -11   1   8      174.54      159.03     19.80 o 
 -10   1   8       71.18      105.17     10.50 o 
  -9   1   8      379.61      358.62      9.23 o 
  -8   1   8      197.30      173.12      8.21 o 
  -7   1   8       74.53       61.51      6.45 o 
  -6   1   8      118.22       95.13      7.44 o 
  -5   1   8      293.48      271.11     11.86 o 
  -4   1   8       60.03       67.00      4.37 o 
  -3   1   8       67.49       54.80      4.06 o 
  -2   1   8      265.97      268.10      6.50 o 
  -1   1   8     1648.91     1632.98     31.52 o 
   0   1   8       59.72       53.32      5.37 o 
   1   1   8      340.47      322.35     15.61 o 
   2   1   8      563.02      522.81      8.92 o 
   3   1   8      374.47      361.26      7.84 o 
   4   1   8      121.28      116.48      5.40 o 
   5   1   8      509.46      488.41      8.40 o 
   6   1   8      120.79       97.14      8.31 o 
   7   1   8      494.30      468.55     11.38 o 
   8   1   8       10.03        8.65      3.26 o 
   9   1   8      251.05      241.62      8.89 o 
  10   1   8      144.08      155.56     11.92 o 
  11   1   8       32.29       37.88      6.12 o 
  12   1   8       92.92       74.31      9.69 o 
  13   1   8       35.04       30.46      5.22 o 
  14   1   8       25.39       20.33      6.91 o 
  15   1   8       30.57       33.76     14.75 o 
  16   1   8       57.67       55.52     10.38 o 
  17   1   8        5.63       15.70      5.20 o 
 -18   2   8       52.67       50.00     11.86 o 
 -17   2   8       30.91       33.45      8.30 o 
 -16   2   8       19.76       18.26      6.83 o 
 -15   2   8      104.72      115.53     22.24 o 
 -14   2   8        1.36       11.43      4.06 o 
 -13   2   8      725.00      770.39     18.68 o 
 -12   2   8      536.05      572.72     16.21 o 
 -11   2   8      246.84      254.41     11.92 o 
 -10   2   8      218.87      230.68     15.40 o 
  -9   2   8      653.10      618.02     15.66 o 
  -8   2   8       48.99       45.07      5.85 o 
  -7   2   8      161.19      195.66      7.55 o 
  -6   2   8      107.44       94.96      9.72 o 
  -5   2   8      561.17      540.97      9.73 o 
  -4   2   8      676.52      716.78     10.08 o 
  -3   2   8      122.93      133.03      5.58 o 
  -2   2   8       20.04       21.94      2.69 o 
  -1   2   8      974.91     1006.50     18.00 o 
   0   2   8      136.55      125.30      8.50 o 
   1   2   8       25.97       20.45      3.58 o 
   2   2   8     1488.13     1535.31     17.58 o 
   3   2   8      250.93      250.98     14.81 o 
   4   2   8       51.37       39.88      5.58 o 
   5   2   8      702.45      743.85     13.72 o 
   6   2   8      404.38      416.73     10.26 o 
   7   2   8      207.01      217.77     15.93 o 
   8   2   8      657.41      706.24     15.88 o 
   9   2   8       27.24       37.02      7.36 o 
  10   2   8      710.87      679.93     33.77 o 
  11   2   8      219.84      246.79     18.60 o 
  12   2   8      108.83      112.74     14.45 o 
  13   2   8       80.58       93.57     12.76 o 
  14   2   8      274.99      306.66     18.17 o 
  15   2   8       42.36       47.08     10.54 o 
  16   2   8       62.58       54.73     14.45 o 
 -17   3   8       13.48       24.39      8.92 o 
 -16   3   8        0.98        7.31      4.90 o 
 -15   3   8       47.25       39.69     11.25 o 
 -14   3   8        0.62       12.58      3.68 o 
 -13   3   8       17.95       33.61      7.03 o 
 -12   3   8       15.09       20.30      5.96 o 
 -11   3   8      129.93      138.05     17.37 o 
 -10   3   8      222.07      232.04     14.66 o 
  -9   3   8       21.02       26.33      5.70 o 
  -8   3   8      167.40      178.15     15.86 o 
  -7   3   8       12.37       13.07      3.07 o 
  -6   3   8       87.81       87.21      8.42 o 
  -5   3   8      108.62       95.06      9.88 o 
  -4   3   8       18.81       29.03      4.49 o 
  -3   3   8        7.71       10.17      2.30 o 
  -2   3   8       68.58       65.17      5.81 o 
  -1   3   8        4.89        6.85      1.85 o 
   0   3   8       28.07       34.09      6.94 o 
   1   3   8       73.52       79.94      7.19 o 
   2   3   8      313.98      277.83     13.09 o 
   3   3   8      180.94      180.48      7.31 o 
   4   3   8       60.96       78.57      6.07 o 
   5   3   8       28.20       32.64      5.49 o 
   6   3   8        0.00        6.33      4.46 o 
   7   3   8       20.94       18.68      4.12 o 
   8   3   8      118.14      120.08      9.49 o 
   9   3   8      111.26       93.50     15.69 o 
  10   3   8      101.37       84.71     11.69 o 
  11   3   8       83.86       58.80      8.86 o 
  12   3   8       41.67       28.02      9.41 o 
  13   3   8       10.24       18.92      5.16 o 
  14   3   8       14.27       14.83      4.91 o 
  15   3   8        0.41       11.85      5.16 o 
  16   3   8        4.33       13.60      5.70 o 
 -17   4   8      175.40      270.32     49.08 o 
 -16   4   8        0.77        8.87      4.86 o 
 -15   4   8      248.72      258.34     25.61 o 
 -14   4   8      120.08      121.79     20.23 o 
 -13   4   8      193.47      182.92     22.91 o 
 -12   4   8        0.62       13.14      3.65 o 
 -11   4   8      513.91      539.10     18.06 o 
 -10   4   8       18.44       21.72      6.00 o 
  -9   4   8      317.89      336.75     14.93 o 
  -8   4   8      189.35      176.29     19.45 o 
  -7   4   8       87.11       93.60     14.11 o 
  -6   4   8       49.59       58.81      9.28 o 
  -5   4   8     1010.18      996.84     15.66 o 
  -4   4   8       18.44       15.20      3.14 o 
  -3   4   8      656.92      682.02     14.97 o 
  -2   4   8      110.37      140.07     11.19 o 
  -1   4   8        0.82       11.07      3.35 o 
   0   4   8      205.59      225.80     10.37 o 
   1   4   8       38.47       28.78      5.00 o 
   2   4   8       14.71       16.82      3.35 o 
   3   4   8      270.46      259.26     11.47 o 
   4   4   8      498.82      550.09     12.69 o 
   5   4   8      297.44      295.60     13.92 o 
   6   4   8      256.62      277.29     12.30 o 
   7   4   8       40.80       45.39      7.99 o 
   8   4   8       93.79       86.47     13.44 o 
   9   4   8       15.79       22.86      6.15 o 
  10   4   8       55.47       82.81     16.23 o 
  11   4   8       11.17       11.96      4.23 o 
  12   4   8      265.79      317.66     26.97 o 
  13   4   8       60.31       49.51     11.67 o 
  14   4   8       18.05       21.92      6.08 o 
  15   4   8       18.42       16.80      5.71 o 
 -15   5   8       42.44       40.41      9.52 o 
 -14   5   8       28.39       23.09     10.28 o 
 -13   5   8       50.65       58.14     10.82 o 
 -12   5   8       14.84       11.07      5.32 o 
 -11   5   8       49.51       47.16      8.65 o 
 -10   5   8        2.40        4.99      4.26 o 
  -9   5   8       11.01       12.56      3.75 o 
  -8   5   8       30.44       26.18      5.93 o 
  -7   5   8       15.76       10.75      4.99 o 
  -6   5   8       84.37       82.22      8.19 o 
  -5   5   8       69.40       61.90      8.23 o 
  -4   5   8        0.87       14.22      2.74 o 
  -3   5   8       69.51       74.44      6.41 o 
  -2   5   8      120.21      108.12      9.04 o 
  -1   5   8       79.93       81.20      8.25 o 
   0   5   8      104.75       94.64      7.54 o 
   1   5   8        0.48       12.17      2.84 o 
   2   5   8      420.30      421.99     17.59 o 
   3   5   8       29.78       34.04      5.45 o 
   4   5   8      107.23      101.49     12.12 o 
   5   5   8       27.61       28.07      7.26 o 
   6   5   8      171.78      194.84     12.75 o 
   7   5   8        2.38        7.81      3.53 o 
   8   5   8       59.22       55.29      8.51 o 
   9   5   8       15.92       27.62      6.78 o 
  10   5   8       10.08       16.00      5.96 o 
  11   5   8        0.81       11.21      4.97 o 
  12   5   8       42.67       63.99     11.98 o 
  13   5   8       80.51       75.89     17.30 o 
 -14   6   8       99.51       62.80     32.78 o 
 -13   6   8        2.01        7.76      4.39 o 
 -12   6   8       62.96       47.51      7.37 o 
 -11   6   8       19.47       15.87      4.49 o 
 -10   6   8      284.66      277.88     19.92 o 
  -9   6   8       10.75        8.60      3.53 o 
  -8   6   8       55.23       51.60      7.64 o 
  -7   6   8       92.48       69.64     10.29 o 
  -6   6   8      145.11      187.74     17.26 o 
  -5   6   8        1.38        7.59      2.90 o 
  -4   6   8      306.49      358.21     22.38 o 
  -3   6   8      148.72      130.97     11.09 o 
  -2   6   8      475.68      498.00     18.34 o 
  -1   6   8      100.35       80.62      9.71 o 
   0   6   8       35.66       40.59      7.09 o 
   1   6   8      194.76      160.66     11.26 o 
   2   6   8        1.21        3.65      2.92 o 
   3   6   8      149.30      122.40      9.70 o 
   4   6   8      332.60      312.62     34.81 o 
   5   6   8      152.21      112.35     21.41 o 
   6   6   8      192.87      215.52     18.94 o 
   7   6   8      116.64       93.40     16.44 o 
   8   6   8        8.48        4.65      4.80 o 
   9   6   8      137.06      132.56     28.11 o 
  10   6   8        9.40        9.36      4.30 o 
  11   6   8      132.94      151.38     17.38 o 
  12   6   8       28.62       17.48      6.88 o 
 -11   7   8        0.33       11.50      6.27 o 
 -10   7   8        0.18       13.63      5.99 o 
  -9   7   8        2.96        4.83      4.17 o 
  -8   7   8       26.50       25.55      8.43 o 
  -7   7   8        0.84        8.63      4.98 o 
  -6   7   8        5.11       15.02      5.63 o 
  -5   7   8       11.43       18.28      7.06 o 
  -4   7   8       74.63       87.87     12.41 o 
  -3   7   8       21.18       22.10      8.46 o 
  -2   7   8        0.00       20.41      5.04 o 
  -1   7   8        0.27        9.55      2.64 o 
   0   7   8      120.67      105.92     16.05 o 
   1   7   8       61.21       72.62     10.88 o 
   2   7   8        5.36        8.13      4.27 o 
   3   7   8       44.67       42.15      8.10 o 
   4   7   8        0.47        9.22      4.56 o 
   5   7   8       11.90       19.96      6.77 o 
   6   7   8       32.77       26.09      7.80 o 
   7   7   8       13.87       14.37      5.94 o 
   8   7   8       16.34       10.39      5.74 o 
   9   7   8        1.26       12.49      5.04 o 
  -7   8   8       31.29       12.06     10.82 o 
  -6   8   8       10.52       14.42      7.51 o 
  -5   8   8       10.58       21.23     10.49 o 
  -4   8   8       37.47       29.49      9.44 o 
  -3   8   8      113.35       90.08     27.88 o 
  -2   8   8      122.36       86.13     33.47 o 
  -1   8   8       38.31       49.49     14.78 o 
   0   8   8       95.65       85.11     25.53 o 
   1   8   8       25.86       21.17      8.45 o 
   2   8   8       24.48       46.98      8.48 o 
   3   8   8       38.89       57.32     19.73 o 
   4   8   8       17.24       23.10      8.99 o 
   5   8   8       18.10       20.35      8.13 o 
 -17   1   9      105.21       80.98     15.92 o 
 -16   1   9        0.42       13.23      5.53 o 
 -15   1   9      317.12      317.23     21.00 o 
 -14   1   9      149.62      122.14     16.16 o 
 -13   1   9      157.07      140.60     24.27 o 
 -12   1   9       98.65      106.23     15.35 o 
 -11   1   9      999.19     1024.62     18.45 o 
 -10   1   9        2.87        7.02      3.36 o 
  -9   1   9        1.84        8.58      2.35 o 
  -8   1   9      133.36      119.83      6.93 o 
  -7   1   9      114.77      117.24     10.57 o 
  -6   1   9      571.27      544.70     17.23 o 
  -5   1   9      282.52      271.05     13.38 o 
  -4   1   9      162.04      189.49      8.04 o 
  -3   1   9      261.02      302.96      7.96 o 
  -2   1   9       47.55       54.49      9.82 o 
  -1   1   9      157.16      139.09     10.33 o 
   0   1   9       68.75       82.46     13.13 o 
   1   1   9      247.57      295.08     13.44 o 
   2   1   9     2573.96     2645.61     34.60 o 
   3   1   9      610.60      615.44     21.25 o 
   4   1   9      880.48      918.47     23.44 o 
   5   1   9      207.49      206.47      7.23 o 
   6   1   9      473.29      461.92     20.24 o 
   7   1   9       16.81       13.79      4.88 o 
   8   1   9       66.02       92.39     13.04 o 
   9   1   9       48.97       45.71     14.89 o 
  10   1   9      813.29      955.79     84.82 o 
  11   1   9       55.39       66.08     10.45 o 
  12   1   9      302.41      384.70     34.92 o 
  13   1   9       50.96       43.21     11.06 o 
  14   1   9       42.36       40.83     12.20 o 
  15   1   9        0.60       15.41      7.59 o 
 -17   2   9        6.59        9.08      5.28 o 
 -16   2   9        4.11        8.24      5.07 o 
 -15   2   9      108.47      158.84     20.79 o 
 -14   2   9       42.62       45.59     13.10 o 
 -13   2   9       95.66       74.21     12.92 o 
 -12   2   9      143.49      110.87     16.44 o 
 -11   2   9      103.33       96.63     14.55 o 
 -10   2   9       23.37       22.14      4.04 o 
  -9   2   9      261.36      261.26     13.44 o 
  -8   2   9       45.56       58.47     11.33 o 
  -7   2   9        7.03       12.23      3.34 o 
  -6   2   9       69.55       66.20      7.10 o 
  -5   2   9      356.29      302.36     11.29 o 
  -4   2   9       53.94       52.06      6.60 o 
  -3   2   9      638.84      627.70     12.05 o 
  -2   2   9      742.15      711.50     12.69 o 
  -1   2   9       28.25       29.67      5.12 o 
   0   2   9        1.97        8.99      2.81 o 
   1   2   9      664.12      693.27     14.54 o 
   2   2   9      195.89      188.82      8.64 o 
   3   2   9      297.92      282.09     13.27 o 
   4   2   9        5.64        3.72      2.46 o 
   5   2   9      219.08      218.68     10.19 o 
   6   2   9        0.14       10.88      3.66 o 
   7   2   9        0.67       13.44      4.47 o 
   8   2   9        0.95        5.29      4.18 o 
   9   2   9      131.32      139.79     19.63 o 
  10   2   9        0.10        4.49      6.40 o 
  11   2   9        1.32       16.69      6.95 o 
  12   2   9       25.81       30.26      7.59 o 
  13   2   9        0.34       11.13      5.11 o 
  14   2   9       28.92       17.73      8.83 o 
  15   2   9        0.02        8.81      4.97 o 
 -16   3   9      185.96      166.64     27.43 o 
 -15   3   9       17.64       12.43      5.71 o 
 -14   3   9      553.66      635.33     20.64 o 
 -13   3   9       48.68       36.69      7.21 o 
 -12   3   9      735.83      800.84     24.50 o 
 -11   3   9        6.32       10.83      5.44 o 
 -10   3   9      105.19      100.43     15.16 o 
  -9   3   9       37.57       35.13      5.99 o 
  -8   3   9       23.97       22.78      4.48 o 
  -7   3   9       59.07       48.57      8.02 o 
  -6   3   9      102.87      142.00     10.70 o 
  -5   3   9      709.83      635.64     19.27 o 
  -4   3   9      641.12      664.40     12.07 o 
  -3   3   9       26.94       21.91      5.25 o 
  -2   3   9        1.12        7.22      5.73 o 
  -1   3   9      652.04      659.31     16.68 o 
   0   3   9        1.75        5.74      2.94 o 
   1   3   9      181.85      189.40     11.26 o 
   2   3   9       11.42        7.94      5.99 o 
   3   3   9     1250.17     1264.55     22.23 o 
   4   3   9       79.97       83.44      6.62 o 
   5   3   9      718.69      738.64     21.35 o 
   6   3   9       10.38       16.53      5.47 o 
   7   3   9      452.95      507.58     25.99 o 
   8   3   9        1.72        8.01      4.17 o 
   9   3   9      333.77      340.25     13.32 o 
  10   3   9        2.80       12.44      4.99 o 
  11   3   9      296.59      306.19     33.73 o 
  12   3   9        0.19       14.04      5.95 o 
  13   3   9      262.03      227.63     26.71 o 
  14   3   9       18.21       13.18      5.30 o 
 -15   4   9       14.44       12.97      5.61 o 
 -14   4   9       53.49       60.80     13.34 o 
 -13   4   9       95.39       58.88     11.42 o 
 -12   4   9        4.89       13.47      7.58 o 
 -11   4   9      109.40       92.64     16.94 o 
 -10   4   9      123.37      116.23     13.64 o 
  -9   4   9      124.16      101.63     15.38 o 
  -8   4   9       36.32       43.28      9.51 o 
  -7   4   9       17.99       22.57      5.11 o 
  -6   4   9        6.02        6.43      2.85 o 
  -5   4   9      117.23      152.90     11.61 o 
  -4   4   9       72.67       60.97      6.92 o 
  -3   4   9        3.22        4.78      3.46 o 
  -2   4   9       99.98       97.60     13.31 o 
  -1   4   9      353.98      339.46     14.00 o 
   0   4   9       17.30       14.27      4.44 o 
   1   4   9       84.09       88.92      8.75 o 
   2   4   9      412.50      394.57     12.86 o 
   3   4   9        0.23       11.87      4.73 o 
   4   4   9       75.47       59.50     11.34 o 
   5   4   9       16.54       22.10      5.78 o 
   6   4   9       62.63       57.95      8.36 o 
   7   4   9        6.57        9.28      3.84 o 
   8   4   9       16.03       19.36      5.20 o 
   9   4   9        7.84       16.92      4.43 o 
  10   4   9       52.60       25.36      6.05 o 
  11   4   9       10.55       12.30      4.09 o 
  12   4   9        6.79        9.58      6.05 o 
  13   4   9       49.47       67.42     10.90 o 
 -14   5   9       73.42       62.58     12.74 o 
 -13   5   9      358.86      464.37     41.51 o 
 -12   5   9       14.87        8.60      2.59 o 
 -11   5   9       37.45       45.67      7.88 o 
 -10   5   9       39.49       33.30      6.20 o 
  -9   5   9       51.26       58.12     10.16 o 
  -8   5   9       34.54       26.82      5.96 o 
  -7   5   9      168.67      192.56     17.84 o 
  -6   5   9       83.93       79.31     10.61 o 
  -5   5   9      166.24      174.21     23.90 o 
  -4   5   9      271.15      286.82     21.69 o 
  -3   5   9      190.24      241.39     19.40 o 
  -2   5   9      121.48      119.80     15.48 o 
  -1   5   9      113.09      114.64     14.90 o 
   0   5   9      245.04      287.89     15.72 o 
   1   5   9       63.77       63.26     10.52 o 
   2   5   9       43.09       50.48      6.14 o 
   3   5   9       49.90       33.68      7.03 o 
   4   5   9      305.18      330.45     16.69 o 
   5   5   9      106.36      120.75     14.54 o 
   6   5   9      159.66      233.39     29.79 o 
   7   5   9       11.82        9.94      3.92 o 
   8   5   9      204.46      197.58     22.29 o 
   9   5   9       61.19       48.93     11.05 o 
  10   5   9        9.22       13.71      5.90 o 
  11   5   9       19.63       13.36      4.88 o 
  12   5   9      157.07      108.08     33.55 o 
 -12   6   9      100.83       71.61     18.29 o 
 -11   6   9        9.75       18.15      5.91 o 
 -10   6   9       77.45       58.51     11.50 o 
  -9   6   9        0.13        8.48      4.23 o 
  -8   6   9        0.62        9.76      5.30 o 
  -7   6   9        1.43        7.45      4.42 o 
  -6   6   9        7.51       13.90      4.86 o 
  -5   6   9       58.57       51.82      9.16 o 
  -4   6   9       71.78       71.67     11.17 o 
  -3   6   9        1.23       10.23      5.43 o 
  -2   6   9        7.41       15.19      4.72 o 
  -1   6   9        2.89        5.55      3.25 o 
   0   6   9        0.00        7.71      3.71 o 
   1   6   9       88.70       77.36     13.41 o 
   2   6   9        0.00        9.36      4.92 o 
   3   6   9        6.64       22.15      7.04 o 
   4   6   9       16.39       22.80      6.00 o 
   5   6   9        0.59        7.13      4.62 o 
   6   6   9       33.37       56.05     10.75 o 
   7   6   9        0.25       15.13      5.97 o 
   8   6   9        0.02       12.35      3.87 o 
   9   6   9        7.97       10.83      4.76 o 
  10   6   9        9.21        9.59      3.55 o 
  -9   7   9       41.63       40.17     12.44 o 
  -8   7   9      114.64       89.38     36.16 o 
  -7   7   9       71.86       53.15     14.84 o 
  -6   7   9       48.27       20.70     13.25 o 
  -5   7   9       45.83       62.13     15.45 o 
  -4   7   9       48.35       39.40     12.37 o 
  -3   7   9       28.53       42.68     17.34 o 
  -2   7   9       92.86       73.93     16.66 o 
  -1   7   9       33.70       37.12     12.86 o 
   0   7   9      104.39       87.76     17.54 o 
   1   7   9       21.78       23.57      8.67 o 
   2   7   9       51.03       26.55      5.84 o 
   3   7   9       32.09       27.48      7.46 o 
   4   7   9       43.06       40.83      8.00 o 
   5   7   9        0.22        6.74      4.83 o 
   6   7   9       81.51       51.62     15.48 o 
   7   7   9       15.45       21.18     11.30 o 
  -4   8   9       17.23        4.37      9.16 o 
  -3   8   9        7.98       15.32      9.80 o 
  -2   8   9       11.46       21.12     10.52 o 
  -1   8   9        0.50       17.46      9.57 o 
   0   8   9        4.20        6.22      7.81 o 
   1   8   9        2.54       25.52     10.40 o 
 -16   0  10       81.81       59.41     25.96 o 
 -15   0  10       78.93       62.00     15.33 o 
 -14   0  10        2.85       12.86     11.59 o 
 -13   0  10      116.50      109.18     22.64 o 
 -12   0  10       39.81       49.34     15.54 o 
 -11   0  10      210.67      177.31     29.29 o 
 -10   0  10        5.95        8.39      7.60 o 
  -9   0  10      410.83      371.98     16.62 o 
  -8   0  10       53.44       53.66     11.48 o 
  -7   0  10        4.59        3.80      4.20 o 
  -6   0  10        4.17        9.43      5.00 o 
  -5   0  10      719.04      712.11     24.37 o 
  -4   0  10      361.91      329.14     50.87 o 
  -3   0  10     1547.63     1694.84     58.83 o 
  -2   0  10      345.52      345.35     21.81 o 
  -1   0  10     1940.58     1941.83     38.73 o 
   0   0  10        9.35       28.41      8.70 o 
   1   0  10      247.65      294.00     49.02 o 
   2   0  10      266.41      287.74     46.75 o 
   3   0  10     1441.40     1485.58    114.52 o 
   4   0  10       12.31       23.54     12.26 o 
   5   0  10     1431.12     1527.08     66.70 o 
   6   0  10       13.19       17.22     12.45 o 
   7   0  10      284.59      265.97     27.13 o 
   8   0  10        5.94       25.19     11.29 o 
   9   0  10       19.32       19.94     10.39 o 
  10   0  10        3.19        6.49      7.25 o 
  11   0  10       89.22       75.19     24.18 o 
  12   0  10        6.60        7.49     10.29 o 
  13   0  10       10.73       14.71     12.25 o 
  14   0  10       44.90       43.01     21.39 o 
 -16   1  10       93.18       85.08     14.57 o 
 -15   1  10       76.86       56.02     15.44 o 
 -14   1  10       82.46       71.29     15.07 o 
 -13   1  10       67.84       76.39     12.75 o 
 -12   1  10      173.89      154.15     18.78 o 
 -11   1  10      578.33      573.58     20.73 o 
 -10   1  10      216.64      195.75     11.14 o 
  -9   1  10       76.44       83.95      8.76 o 
  -8   1  10        4.78       11.87      4.29 o 
  -7   1  10      231.64      237.80     14.15 o 
  -6   1  10        5.74        7.26      2.74 o 
  -5   1  10       22.81       18.53      4.19 o 
  -4   1  10       98.98       95.46     14.49 o 
  -3   1  10      376.50      385.16     14.33 o 
  -2   1  10       20.77       22.92      5.79 o 
  -1   1  10      104.59      141.41     19.63 o 
   0   1  10        0.53       15.06      4.16 o 
   1   1  10      258.72      261.83     32.15 o 
   2   1  10      126.65      166.82     30.88 o 
   3   1  10       77.02       90.64     17.34 o 
   4   1  10       27.38       37.64      8.97 o 
   5   1  10        9.94       21.86      7.95 o 
   6   1  10       25.57       32.69      9.05 o 
   7   1  10      227.15      234.44     22.63 o 
   8   1  10        0.29        8.82      7.80 o 
   9   1  10        3.10       10.19      7.19 o 
  10   1  10       59.01       73.24     11.77 o 
  11   1  10      110.88      110.86     20.32 o 
  12   1  10       85.04       79.40     21.67 o 
  13   1  10       30.27       22.14      8.32 o 
  14   1  10       22.39       14.92      7.53 o 
 -16   2  10       11.41        9.91      6.95 o 
 -15   2  10        6.66       17.71      4.93 o 
 -14   2  10       98.89      101.17     16.98 o 
 -13   2  10        2.53       22.65      7.25 o 
 -12   2  10      127.43      113.82     17.55 o 
 -11   2  10      503.28      512.78     24.04 o 
 -10   2  10      124.49      151.09     13.04 o 
  -9   2  10        0.63       10.78      5.02 o 
  -8   2  10      156.80      187.84     20.12 o 
  -7   2  10        3.39       13.60      5.43 o 
  -6   2  10       35.45       45.64      6.47 o 
  -5   2  10      184.99      234.61     23.93 o 
  -4   2  10      611.20      699.39     18.22 o 
  -3   2  10      397.36      404.11     17.67 o 
  -2   2  10      918.41     1052.78     26.94 o 
  -1   2  10       80.62       97.66     15.13 o 
   0   2  10      282.55      280.07     28.56 o 
   1   2  10      134.93      147.13     24.15 o 
   2   2  10      132.31      163.27     21.46 o 
   3   2  10      346.80      360.17     24.49 o 
   4   2  10      620.16      695.05     18.91 o 
   5   2  10      215.46      248.42     27.55 o 
   6   2  10      480.73      526.71     20.20 o 
   7   2  10       68.08       77.21     20.95 o 
   8   2  10       60.13       66.50     11.86 o 
   9   2  10       60.22       55.21     11.98 o 
  10   2  10       32.82       42.47      8.59 o 
  11   2  10       12.76       15.01      8.01 o 
  12   2  10       79.58       61.45     13.38 o 
  13   2  10      108.24       97.26     21.53 o 
  14   2  10        2.44       47.61     16.11 o 
 -15   3  10        0.83       14.14      3.88 o 
 -14   3  10      107.17       78.66     21.13 o 
 -13   3  10       56.21       46.20     13.88 o 
 -12   3  10      107.21      110.07     19.66 o 
 -11   3  10        5.87       11.52      5.24 o 
 -10   3  10      140.60      124.23     17.64 o 
  -9   3  10        3.92        7.76      3.53 o 
  -8   3  10        0.00        9.83      4.10 o 
  -7   3  10        0.58       10.96      5.55 o 
  -6   3  10       89.95       84.97     12.36 o 
  -5   3  10        0.00       10.00      3.27 o 
  -4   3  10       14.59       20.28      5.03 o 
  -3   3  10        0.44       13.70      4.39 o 
  -2   3  10       60.75       66.44     12.24 o 
  -1   3  10       25.88       33.73      8.19 o 
   0   3  10        1.28       16.02      3.99 o 
   1   3  10       15.96       21.28      5.93 o 
   2   3  10      191.80      163.99     22.45 o 
   3   3  10        0.96       17.47      5.43 o 
   4   3  10        9.65       34.30      8.35 o 
   5   3  10       13.45       28.01     10.24 o 
   6   3  10       14.86       28.91      7.28 o 
   7   3  10       52.45       46.53      8.43 o 
   8   3  10       39.04       40.67      9.81 o 
   9   3  10        0.06       14.16      5.02 o 
  10   3  10        8.52       13.85      3.61 o 
  11   3  10        1.90       12.30      7.41 o 
  12   3  10        2.82       13.93      6.43 o 
  13   3  10        2.39       12.00      7.03 o 
 -14   4  10       13.04       15.39      7.87 o 
 -13   4  10       67.94       55.36     13.94 o 
 -12   4  10      332.70      314.17     23.67 o 
 -11   4  10       57.58       49.94     11.14 o 
 -10   4  10      222.68      173.48     25.29 o 
  -9   4  10       13.03       20.40      7.97 o 
  -8   4  10       64.34       53.11      8.45 o 
  -7   4  10       22.67       17.20      5.73 o 
  -6   4  10       24.75       19.88      8.26 o 
  -5   4  10        6.46       16.07      8.78 o 
  -4   4  10      391.08      412.85     13.46 o 
  -3   4  10       27.02       21.85      4.78 o 
  -2   4  10      585.94      544.23     14.34 o 
  -1   4  10       44.06       38.52      6.68 o 
   0   4  10      213.72      213.80     16.13 o 
   1   4  10       66.35       65.40      9.05 o 
   2   4  10      119.95      118.58     17.93 o 
   3   4  10        0.35        9.97      3.22 o 
   4   4  10       85.92       62.41     12.66 o 
   5   4  10       15.15       16.31      6.12 o 
   6   4  10      271.66      343.30     35.62 o 
   7   4  10        2.61       11.42      6.35 o 
   8   4  10       68.10       66.38     14.28 o 
   9   4  10       17.89       23.23      5.47 o 
  10   4  10       37.07       22.22      6.53 o 
  11   4  10       28.14       36.03      9.22 o 
  12   4  10        6.44       11.74      6.00 o 
 -12   5  10       97.47       75.44     20.14 o 
 -11   5  10       49.03       30.05      6.35 o 
 -10   5  10       17.87       15.63      4.21 o 
  -9   5  10       29.17       29.66      5.76 o 
  -8   5  10        0.21        9.83      4.10 o 
  -7   5  10        1.89        9.95      4.32 o 
  -6   5  10       79.37       73.44     12.06 o 
  -5   5  10       76.81       40.38      9.06 o 
  -4   5  10      109.33       96.89     14.37 o 
  -3   5  10       21.00       17.33      5.09 o 
  -2   5  10       41.11       39.85      7.97 o 
  -1   5  10        4.09        8.77      3.65 o 
   0   5  10       18.30       19.08      5.46 o 
   1   5  10       14.66       11.52      7.18 o 
   2   5  10        0.26        6.43      2.99 o 
   3   5  10        0.87        8.72      3.62 o 
   4   5  10        1.26       12.55      5.32 o 
   5   5  10       10.10       16.10      6.50 o 
   6   5  10      113.28       97.02     19.82 o 
   7   5  10        2.02       12.38      5.51 o 
   8   5  10        7.17       16.98      8.23 o 
   9   5  10       15.86       14.92      6.14 o 
  10   5  10       23.08       30.57      9.60 o 
 -10   6  10       33.25       32.08      7.24 o 
  -9   6  10      100.59       81.96     16.34 o 
  -8   6  10       52.53       51.79      9.18 o 
  -7   6  10       49.94       48.83     10.35 o 
  -6   6  10       25.11       30.63      6.64 o 
  -5   6  10      179.14      148.05     26.21 o 
  -4   6  10        1.38        3.03      4.48 o 
  -3   6  10      208.64      213.93     24.80 o 
  -2   6  10       34.64       24.40      6.88 o 
  -1   6  10      157.20      172.11     22.62 o 
   0   6  10       55.56       46.28     10.89 o 
   1   6  10      188.32      178.30     21.52 o 
   2   6  10        2.73       11.92      5.92 o 
   3   6  10       23.16       29.42      5.87 o 
   4   6  10       35.39       29.45      8.11 o 
   5   6  10       92.52       94.44     18.26 o 
   6   6  10       12.55       17.39      7.32 o 
   7   6  10      159.85      127.51     33.84 o 
   8   6  10        2.73       12.36      4.43 o 
  -6   7  10        0.07       10.97     10.45 o 
  -5   7  10       42.36       53.97     17.71 o 
  -4   7  10        0.03        9.34      7.17 o 
  -3   7  10        6.54       15.33      7.31 o 
  -2   7  10        0.01        1.35      4.13 o 
  -1   7  10       12.25       15.70      4.16 o 
   0   7  10        4.42       15.10     11.84 o 
   1   7  10       18.05       16.25      4.84 o 
   2   7  10        0.07        9.66      4.53 o 
   3   7  10        0.44        3.83      7.56 o 
   4   7  10        0.02       16.28      5.79 o 
 -15   1  11        5.47        5.09      9.11 o 
 -14   1  11      351.81      362.76     28.96 o 
 -13   1  11        2.50       22.83     12.70 o 
 -12   1  11       86.05       84.52     21.16 o 
 -11   1  11       17.36       37.31     19.99 o 
 -10   1  11      348.97      351.59     57.50 o 
  -9   1  11       14.22       13.54      5.63 o 
  -8   1  11      216.10      273.32     31.17 o 
  -7   1  11        0.51        8.36      4.75 o 
  -6   1  11      278.68      327.20     12.26 o 
  -5   1  11      333.54      284.07     39.06 o 
  -4   1  11      695.43      709.42     22.81 o 
  -3   1  11       95.45      106.66     14.63 o 
  -2   1  11      742.22      814.50     28.46 o 
  -1   1  11      193.53      218.67     18.37 o 
   0   1  11      181.77      160.19     18.26 o 
   1   1  11       15.12       17.31      6.55 o 
   2   1  11      125.06      179.31     19.62 o 
   3   1  11      307.51      367.42     21.34 o 
   4   1  11      168.96      205.85     24.95 o 
   5   1  11       69.23       92.11     14.57 o 
   6   1  11       61.79       52.44     13.30 o 
   7   1  11       83.70       65.94     14.76 o 
   8   1  11       10.11       19.00      6.54 o 
   9   1  11        1.43       22.73      8.30 o 
  10   1  11       36.72       35.49     10.79 o 
  11   1  11       79.69       71.76     15.04 o 
  12   1  11        5.83       14.06      5.56 o 
 -14   2  11        5.54        9.76     10.93 o 
 -13   2  11       12.89       23.36      6.60 o 
 -12   2  11        0.90       24.26      8.75 o 
 -11   2  11        7.28        4.45      7.91 o 
 -10   2  11        8.13       13.66      6.42 o 
  -9   2  11       40.22       52.11      7.90 o 
  -8   2  11        7.43       21.72      6.45 o 
  -7   2  11        1.45       15.84      8.58 o 
  -6   2  11       91.84       90.57     12.60 o 
  -5   2  11      108.66      150.38     22.59 o 
  -4   2  11        0.65       16.42      5.49 o 
  -3   2  11        6.63       16.32      5.16 o 
  -2   2  11      399.54      431.46     23.29 o 
  -1   2  11      211.72      222.49     24.76 o 
   0   2  11      297.91      343.67     19.94 o 
   1   2  11       75.14       75.14     11.70 o 
   2   2  11       49.21       31.81      8.19 o 
   3   2  11       57.73       53.48     11.69 o 
   4   2  11       61.55       77.29     11.71 o 
   5   2  11       88.62       88.32     13.25 o 
   6   2  11      182.35      192.01     28.91 o 
   7   2  11       77.50       92.43     12.92 o 
   8   2  11       57.04       55.99     14.35 o 
   9   2  11        0.26        9.46      5.33 o 
  10   2  11        1.75       15.86      9.91 o 
  11   2  11       19.02       18.98      7.83 o 
  12   2  11        5.01        7.47      6.76 o 
 -13   3  11      231.48      232.25     42.67 o 
 -12   3  11       33.01       45.83     16.30 o 
 -11   3  11      554.02      580.65     35.93 o 
 -10   3  11       47.19       44.30     12.43 o 
  -9   3  11      276.46      245.61     32.76 o 
  -8   3  11        2.77        3.81      6.84 o 
  -7   3  11      462.42      422.96     49.17 o 
  -6   3  11       10.39       10.17      4.17 o 
  -5   3  11      267.33      316.48     25.63 o 
  -4   3  11        9.85       15.04      5.37 o 
  -3   3  11      826.51      867.73     33.51 o 
  -2   3  11       11.21       16.30      5.14 o 
  -1   3  11      143.41      109.73     16.50 o 
   0   3  11       19.75       16.86      6.94 o 
   1   3  11      376.45      396.37     28.23 o 
   2   3  11       87.76       55.56     12.83 o 
   3   3  11      136.07      120.26     22.08 o 
   4   3  11       30.89       48.61      7.45 o 
   5   3  11      132.91      127.44     13.96 o 
   6   3  11       71.06       87.97     15.97 o 
   7   3  11        5.56       15.73      8.07 o 
   8   3  11        2.25       17.86      5.70 o 
   9   3  11       29.83       13.95      6.72 o 
  10   3  11       73.57       63.23     17.30 o 
  11   3  11       11.31        9.45      6.33 o 
 -12   4  11        0.36       18.32      9.33 o 
 -11   4  11       17.57       19.53      6.62 o 
 -10   4  11        0.46       18.76      5.57 o 
  -9   4  11        0.25        5.00      4.16 o 
  -8   4  11       10.80       10.34      7.17 o 
  -7   4  11       23.64       15.74      8.27 o 
  -6   4  11        6.35       15.40      6.10 o 
  -5   4  11       40.33       25.93      6.61 o 
  -4   4  11       33.67       37.54     11.07 o 
  -3   4  11       58.64       51.89      9.84 o 
  -2   4  11       43.94       55.86      9.56 o 
  -1   4  11       46.57       50.18      9.36 o 
   0   4  11       42.11       51.50     12.41 o 
   1   4  11        0.48        9.90      6.70 o 
   2   4  11       40.16       34.51      8.14 o 
   3   4  11       17.29       33.57     11.67 o 
   4   4  11        0.71        3.93      6.13 o 
   5   4  11       26.77       30.98      9.10 o 
   6   4  11        0.05        6.62      5.05 o 
   7   4  11       52.84       53.81     12.49 o 
   8   4  11       10.57       15.79      6.45 o 
   9   4  11        0.34       16.94      5.84 o 
  10   4  11       20.94       16.42      6.21 o 
 -10   5  11       44.95       33.85     10.24 o 
  -9   5  11       23.53       19.04      9.41 o 
  -8   5  11      146.48      131.49     28.18 o 
  -7   5  11       99.47      101.26     16.15 o 
  -6   5  11      104.29      110.44     20.30 o 
  -5   5  11       19.19       21.17      8.01 o 
  -4   5  11      258.74      311.10     23.63 o 
  -3   5  11        3.16        6.34      6.24 o 
  -2   5  11       11.44       13.80      5.53 o 
  -1   5  11       17.31       11.63      6.02 o 
   0   5  11      167.63      196.37     19.03 o 
   1   5  11       68.92       65.48     20.32 o 
   2   5  11      131.32      119.12     20.97 o 
   3   5  11       85.04       76.73     14.60 o 
   4   5  11       76.68       57.99     11.67 o 
   5   5  11       13.24       22.10      7.79 o 
   6   5  11       29.49       23.21      6.33 o 
   7   5  11       25.33       23.57      7.84 o 
   8   5  11       15.02       18.87      9.17 o 
  -7   6  11        3.88        3.26      6.25 o 
  -6   6  11        2.45        4.47      4.46 o 
  -5   6  11        1.25        5.96      3.19 o 
  -4   6  11        3.47       10.88      6.78 o 
  -3   6  11        7.04       12.45      7.52 o 
  -2   6  11        6.28       21.29      8.86 o 
  -1   6  11        0.24        3.04      6.91 o 
   0   6  11       24.66       28.53     11.00 o 
   1   6  11       15.64       12.57      5.23 o 
   2   6  11        8.34       15.23      5.59 o 
   3   6  11        3.06        2.72      6.34 o 
   4   6  11       22.94       23.34     10.25 o 
   5   6  11        9.05       13.17      7.25 o 
 -13   0  12      177.43      210.35     53.63 o 
 -12   0  12        7.16       14.82      9.59 o 
 -11   0  12      605.12      549.55    110.46 o 
 -10   0  12      133.78      124.61     26.39 o 
  -9   0  12       96.87       86.72     37.33 o 
  -8   0  12      160.13      168.46     41.21 o 
  -7   0  12      144.78      201.25     45.82 o 
  -6   0  12       97.06       81.51     17.89 o 
  -5   0  12      106.61      107.44     19.98 o 
  -4   0  12       93.88      122.51     27.00 o 
  -3   0  12      367.73      304.94     30.10 o 
  -2   0  12      487.38      539.52     24.63 o 
  -1   0  12        1.97        9.75      7.89 o 
   0   0  12      454.52      544.75     60.95 o 
   1   0  12        7.08       19.90     10.83 o 
   2   0  12       97.05       92.51     27.16 o 
   3   0  12       10.85       13.94      9.22 o 
   4   0  12       57.10       54.10     17.96 o 
   5   0  12        1.37       10.36      6.67 o 
   6   0  12      274.65      282.59     37.75 o 
   7   0  12       14.34       12.28      6.92 o 
   8   0  12      136.91      166.50     28.05 o 
   9   0  12        0.37       17.85      7.98 o 
  10   0  12       46.70       52.38     19.31 o 
 -13   1  12       41.05       58.14     14.98 o 
 -12   1  12      179.33      198.54     44.78 o 
 -11   1  12       56.26       68.35     25.52 o 
 -10   1  12       91.46      103.71     24.95 o 
  -9   1  12       77.05       72.02     21.90 o 
  -8   1  12       50.85       49.75     20.92 o 
  -7   1  12      188.17      175.62     36.50 o 
  -6   1  12      104.06      112.12     19.53 o 
  -5   1  12       20.94       26.80      6.66 o 
  -4   1  12      145.83      138.19     22.29 o 
  -3   1  12      141.93      154.58     20.38 o 
  -2   1  12      163.68      147.30     26.85 o 
  -1   1  12       47.08       65.92     10.09 o 
   0   1  12       58.03       30.98      9.13 o 
   1   1  12      441.63      497.09     19.77 o 
   2   1  12       43.76       35.50      9.24 o 
   3   1  12        1.29       15.03      3.76 o 
   4   1  12       30.26       41.30      9.96 o 
   5   1  12       68.14       77.33     12.60 o 
   6   1  12       16.85       10.97      6.09 o 
   7   1  12        1.24       16.05      5.42 o 
   8   1  12       16.43       33.05      9.86 o 
   9   1  12       28.07       23.36      7.62 o 
  10   1  12        4.61        6.62      5.45 o 
 -12   2  12      182.14      251.61     44.87 o 
 -11   2  12      115.98      144.32     31.13 o 
 -10   2  12      247.75      218.47     49.08 o 
  -9   2  12      154.11      179.24     41.81 o 
  -8   2  12      103.48      131.31     20.61 o 
  -7   2  12       28.86       44.45      8.79 o 
  -6   2  12      113.23      126.74     20.69 o 
  -5   2  12       18.97       27.78      8.42 o 
  -4   2  12      315.28      307.52     21.39 o 
  -3   2  12      392.81      439.96     26.64 o 
  -2   2  12       54.89       31.12     12.05 o 
  -1   2  12      287.29      331.17     24.05 o 
   0   2  12      184.23      201.69     31.26 o 
   1   2  12        8.86       23.98      6.91 o 
   2   2  12        7.59       12.41      5.58 o 
   3   2  12       93.62       96.03     15.93 o 
   4   2  12       22.42       15.33      8.25 o 
   5   2  12      129.80      121.89     23.28 o 
   6   2  12       87.00       70.94     14.16 o 
   7   2  12       73.08       77.55     14.01 o 
   8   2  12       15.17       22.37      7.56 o 
   9   2  12       15.71       16.80      7.94 o 
 -11   3  12       70.21       85.56     19.65 o 
 -10   3  12        0.92       14.02      8.35 o 
  -9   3  12       20.98       17.35      8.65 o 
  -8   3  12       16.24       55.35     22.51 o 
  -7   3  12       42.51       26.51      7.09 o 
  -6   3  12        3.87       15.34      7.23 o 
  -5   3  12       10.00       16.74      8.73 o 
  -4   3  12        9.50       23.93      8.73 o 
  -3   3  12        7.21       25.31      8.42 o 
  -2   3  12       28.52       25.15      6.27 o 
  -1   3  12       22.09       12.91      6.97 o 
   0   3  12      110.54      108.09     16.02 o 
   1   3  12       25.30       27.08      7.39 o 
   2   3  12        0.21        9.96      5.90 o 
   3   3  12        1.54       15.56      5.00 o 
   4   3  12        1.03        9.36      5.59 o 
   5   3  12       12.59       22.70      6.61 o 
   6   3  12        0.58       16.28      6.49 o 
   7   3  12        0.73       16.62      6.66 o 
   8   3  12        0.17       16.27      5.68 o 
 -10   4  12      111.79      102.06     17.77 o 
  -9   4  12        2.01       16.42      5.09 o 
  -8   4  12       32.32       49.66     10.01 o 
  -7   4  12       16.71       13.74      3.84 o 
  -6   4  12       79.54       74.13     15.67 o 
  -5   4  12       90.35       89.39     16.99 o 
  -4   4  12       85.32       95.16     16.37 o 
  -3   4  12       78.66       64.32     17.02 o 
  -2   4  12       83.08      100.15     27.48 o 
  -1   4  12       54.10       39.02      7.73 o 
   0   4  12       22.96       22.07      6.08 o 
   1   4  12       45.73       28.64      5.42 o 
   2   4  12       11.42       11.50      6.74 o 
   3   4  12       28.05       25.18      5.57 o 
   4   4  12       79.22       69.45     14.41 o 
   5   4  12       71.49       66.22     12.82 o 
   6   4  12       17.98       17.70      6.44 o 
   7   4  12      172.36      220.16     33.69 o 
  -7   5  12        0.05       12.79      4.57 o 
  -6   5  12       14.07       11.35      6.34 o 
  -5   5  12       19.85       30.34     10.29 o 
  -4   5  12        5.56       21.79      6.97 o 
  -3   5  12       36.34       18.13      8.89 o 
  -2   5  12      154.93      163.11     19.06 o 
  -1   5  12       10.27        9.12      9.67 o 
   0   5  12       56.11       52.27     11.24 o 
   1   5  12        0.01        5.85      5.23 o 
   2   5  12        0.18        8.71      5.14 o 
   3   5  12       20.56       26.83      7.30 o 
   4   5  12       18.23       18.63      5.17 o 
 -10   1  13       67.26       71.96     17.75 o 
  -9   1  13      146.20      142.34     31.33 o 
  -8   1  13      109.69      126.54     30.05 o 
  -7   1  13      237.86      227.77     41.96 o 
  -6   1  13        3.41        8.41      6.56 o 
  -5   1  13       92.66       76.18     13.89 o 
  -4   1  13       11.14       19.87      5.92 o 
  -3   1  13       67.86       41.56     11.87 o 
  -2   1  13        6.61       13.96      5.11 o 
  -1   1  13      102.03      112.03     16.56 o 
   0   1  13       22.88       25.91      8.48 o 
   1   1  13      179.75      146.50     23.54 o 
   2   1  13        1.64        5.03      4.73 o 
   3   1  13      107.97      115.74     16.77 o 
   4   1  13        7.08       17.50      5.23 o 
   5   1  13      113.76      115.67     17.45 o 
   6   1  13       16.09       14.87      6.20 o 
   7   1  13       55.03       38.05     12.80 o 
 -10   2  13       15.52       21.66     11.06 o 
  -9   2  13       24.83       35.52     33.21 o 
  -8   2  13        3.50       18.79      9.61 o 
  -7   2  13        3.16       13.52      6.98 o 
  -6   2  13      213.58      158.92     32.07 o 
  -5   2  13       11.33        6.54      6.22 o 
  -4   2  13       29.50       21.59      8.09 o 
  -3   2  13        4.51       10.02      5.16 o 
  -2   2  13        8.67       13.07      4.57 o 
  -1   2  13       23.72       23.48      7.19 o 
   0   2  13       21.23       24.00      7.58 o 
   1   2  13        7.74       10.27      5.07 o 
   2   2  13        1.63        7.82      4.36 o 
   3   2  13       13.47       22.31      5.57 o 
   4   2  13       12.95       22.18      9.66 o 
   5   2  13        8.14        7.24      4.33 o 
   6   2  13        0.04       19.16      6.13 o 
   7   2  13       14.72       27.23     11.07 o 
  -8   3  13      112.81      104.90     24.77 o 
  -7   3  13       13.72       20.81      8.93 o 
  -6   3  13      108.26       90.13     20.77 o 
  -5   3  13        4.65       26.12     12.91 o 
  -4   3  13      169.27      135.99     28.85 o 
  -3   3  13        0.24       13.24      5.18 o 
  -2   3  13      211.22      212.68     34.70 o 
  -1   3  13        2.53        8.12      4.21 o 
   0   3  13      205.87      215.16     37.53 o 
   1   3  13       54.71       43.77     11.52 o 
   2   3  13       92.26       51.89     18.10 o 
   3   3  13        8.83        2.89      5.02 o 
   4   3  13      148.22      122.17     21.74 o 
   5   3  13       11.61       11.87      5.83 o 
  -6   4  13        6.26       27.43     11.93 o 
  -5   4  13       55.54       53.37     13.54 o 
  -4   4  13        9.45       16.97      5.52 o 
  -3   4  13        7.18       26.15      6.44 o 
  -2   4  13       34.76       28.02     12.30 o 
  -1   4  13       22.53       27.37     10.70 o 
   0   4  13       23.77       17.89      8.83 o 
   1   4  13       64.81       54.03      9.98 o 
   2   4  13       15.32        8.57      8.75 o 
  -7   0  14        0.27       17.10      9.41 o 
  -6   0  14      209.35      188.88     75.22 o 
  -5   0  14       58.78       52.46     22.14 o 
  -4   0  14      152.31      129.53     42.50 o 
  -3   0  14       27.39       40.84     11.69 o 
  -2   0  14       64.71       79.73     22.02 o 
  -1   0  14       15.41       18.57     10.82 o 
   0   0  14      106.98       91.59     30.13 o 
   1   0  14        2.07       10.26      9.76 o 
   2   0  14       12.16       15.50      6.06 o 
   3   0  14        9.95        6.39      9.91 o 
  -6   1  14        2.79       15.75      9.98 o 
  -5   1  14        5.01       16.29      5.41 o 
  -4   1  14       16.78       26.76     12.15 o 
  -3   1  14        0.95       12.09      8.21 o 
  -2   1  14        8.57       22.57      8.39 o 
  -1   1  14       15.02       11.02      6.98 o 
   0   1  14       37.25       36.26     11.04 o 
   1   1  14      105.49       85.35     17.89 o 
   2   1  14       16.62       11.88      6.04 o 
   3   1  14        7.61        9.89      5.60 o 
  -5   2  14       65.93       45.27     45.33 o 
  -4   2  14        8.09       20.98      8.04 o 
  -3   2  14      112.23      108.89     22.80 o 
  -2   2  14       85.78       62.30     16.69 o 
  -1   2  14       13.74       12.89      5.62 o 
   0   2  14       19.68       16.47      5.31 o 
   1   2  14       94.50       80.34     18.15 o 
                                                 
